# Supplementary material for: Integrating single-cell with transcriptome-proteome Mendelian randomization reveals colorectal cancer targets
Source: Discov Oncol. 2025 May 17;16:794. doi: 10.1007/s12672-025-02636-7 (PMC12085524; doi:10.1007/s12672-025-02636-7)
Supplement: Supplementary file 2 [file 12672_2025_2636_MOESM2_ESM.xlsx]

## Sheet: Catalog
Catalog
Table S1	Differentially expressed genes (DEGs) between cell groups
Table S2	The result of eQTL Mendelian Randomization analysis
Table S3	The result of pQTL Mendelian Randomization analysis
Table S4	The result of Summary-data-based Mendelian Randomization (SMR) analysis
Table S5	Differential expression of target genes across cell groups

## Sheet: S1
Table S1: Differentially expressed genes (DEGs) between cell groups
p_val	avg_log2FC	pct.1	pct.2	p_val_adj	gene	cell.type	compare.group	gene.cell
3.94761e-09	16.6289	0	0.024	8.86831e-05	HBB	Regulatory_T_cell	Regulatory_T_cell_Normal:Regulatory_T_cell_Tumor	HBB:Regulatory_T_cell
3.22805e-15	15.8242	0	0.031	7.25181e-11	INSL5	Epithelial_cell	Epithelial_cell_Normal:Epithelial_cell_Tumor	INSL5:Epithelial_cell
1.59896e-42	14.4804	0	0.092	3.59207e-38	GCG	Epithelial_cell	Epithelial_cell_Normal:Epithelial_cell_Tumor	GCG:Epithelial_cell
1.20153e-10	12.5945	0	0.012	2.69923e-06	HBB	Exhausted_T_cell	Exhausted_T_cell_Normal:Exhausted_T_cell_Tumor	HBB:Exhausted_T_cell
0.00084834	12.515	0	0.015	1	IGKV2-4	Tissue-resident_macrophage	Tissue-resident_macrophage_Normal:Tissue-resident_macrophage_Tumor	IGKV2-4:Tissue-resident_macrophage
3.22805e-15	11.8362	0	0.031	7.25181e-11	PPY	Epithelial_cell	Epithelial_cell_Normal:Epithelial_cell_Tumor	PPY:Epithelial_cell
1.02976e-29	10.3973	0	0.077	2.31337e-25	CA7	Epithelial_cell	Epithelial_cell_Normal:Epithelial_cell_Tumor	CA7:Epithelial_cell
3.94761e-09	10.1391	0	0.024	8.86831e-05	HBA2	Regulatory_T_cell	Regulatory_T_cell_Normal:Regulatory_T_cell_Tumor	HBA2:Regulatory_T_cell
4.62448e-22	9.85716	0	0.046	1.03889e-17	MIR7-3HG	Epithelial_cell	Epithelial_cell_Normal:Epithelial_cell_Tumor	MIR7-3HG:Epithelial_cell
1.08338e-44	9.50794	0.001	0.123	2.43381e-40	FEV	Epithelial_cell	Epithelial_cell_Normal:Epithelial_cell_Tumor	FEV:Epithelial_cell
2.53969e-08	9.26427	0	0.015	0.000570542	AL590226.2	Epithelial_cell	Epithelial_cell_Normal:Epithelial_cell_Tumor	AL590226.2:Epithelial_cell
3.22805e-15	9.21686	0	0.031	7.25181e-11	SRRM3	Epithelial_cell	Epithelial_cell_Normal:Epithelial_cell_Tumor	SRRM3:Epithelial_cell
3.22805e-15	9.21065	0	0.031	7.25181e-11	NRXN1	Epithelial_cell	Epithelial_cell_Normal:Epithelial_cell_Tumor	NRXN1:Epithelial_cell
2.30656e-06	9.11838	0	0.029	0.0518169	ALPL	Tissue-resident_macrophage	Tissue-resident_macrophage_Normal:Tissue-resident_macrophage_Tumor	ALPL:Tissue-resident_macrophage
5.77165e-25	9.09526	0	0.195	1.2966e-20	CADM3	Fibroblast	Fibroblast_Normal:Fibroblast_Tumor	CADM3:Fibroblast
1.5545e-06	9.06211	0	0.016	0.0349219	HBA1	Regulatory_T_cell	Regulatory_T_cell_Normal:Regulatory_T_cell_Tumor	HBA1:Regulatory_T_cell
2.53969e-08	9.0294	0	0.015	0.000570542	AL606469.1	Epithelial_cell	Epithelial_cell_Normal:Epithelial_cell_Tumor	AL606469.1:Epithelial_cell
2.53969e-08	9.0294	0	0.015	0.000570542	AC123912.4	Epithelial_cell	Epithelial_cell_Normal:Epithelial_cell_Tumor	AC123912.4:Epithelial_cell
2.53969e-08	8.98924	0	0.015	0.000570542	AL445644.1	Epithelial_cell	Epithelial_cell_Normal:Epithelial_cell_Tumor	AL445644.1:Epithelial_cell
2.53969e-08	8.96044	0	0.015	0.000570542	ZBTB8B	Epithelial_cell	Epithelial_cell_Normal:Epithelial_cell_Tumor	ZBTB8B:Epithelial_cell
2.53969e-08	8.96044	0	0.015	0.000570542	MYO15A	Epithelial_cell	Epithelial_cell_Normal:Epithelial_cell_Tumor	MYO15A:Epithelial_cell
0.00084834	8.91466	0	0.015	1	IGKV2D-28	Tissue-resident_macrophage	Tissue-resident_macrophage_Normal:Tissue-resident_macrophage_Tumor	IGKV2D-28:Tissue-resident_macrophage
4.62448e-22	8.87205	0	0.046	1.03889e-17	PDE2A	Epithelial_cell	Epithelial_cell_Normal:Epithelial_cell_Tumor	PDE2A:Epithelial_cell
3.22805e-15	8.86034	0	0.031	7.25181e-11	C2orf40	Epithelial_cell	Epithelial_cell_Normal:Epithelial_cell_Tumor	C2orf40:Epithelial_cell
2.35012e-10	8.84944	0	0.031	5.27954e-06	DPP10-AS1	Epithelial_cell	Epithelial_cell_Normal:Epithelial_cell_Tumor	DPP10-AS1:Epithelial_cell
8.80121e-21	8.83447	0	0.161	1.97719e-16	CYP4B1	Fibroblast	Fibroblast_Normal:Fibroblast_Tumor	CYP4B1:Fibroblast
2.53969e-08	8.77883	0	0.015	0.000570542	RBM24	Epithelial_cell	Epithelial_cell_Normal:Epithelial_cell_Tumor	RBM24:Epithelial_cell
2.53969e-08	8.74923	0	0.015	0.000570542	NLGN1	Epithelial_cell	Epithelial_cell_Normal:Epithelial_cell_Tumor	NLGN1:Epithelial_cell
3.22805e-15	8.74802	0	0.031	7.25181e-11	BEX1	Epithelial_cell	Epithelial_cell_Normal:Epithelial_cell_Tumor	BEX1:Epithelial_cell
3.03839e-34	8.70075	0.001	0.108	6.82575e-30	CHGB	Epithelial_cell	Epithelial_cell_Normal:Epithelial_cell_Tumor	CHGB:Epithelial_cell
0.00013621	8.61669	0	0.015	1	AC244100.3	Epithelial_cell	Epithelial_cell_Normal:Epithelial_cell_Tumor	AC244100.3:Epithelial_cell
0.00084834	8.57331	0	0.015	1	IGKV2-28	Tissue-resident_macrophage	Tissue-resident_macrophage_Normal:Tissue-resident_macrophage_Tumor	IGKV2-28:Tissue-resident_macrophage
3.22805e-15	8.55715	0	0.031	7.25181e-11	GFRA1	Epithelial_cell	Epithelial_cell_Normal:Epithelial_cell_Tumor	GFRA1:Epithelial_cell
3.22805e-15	8.54769	0	0.031	7.25181e-11	ST3GAL6	Epithelial_cell	Epithelial_cell_Normal:Epithelial_cell_Tumor	ST3GAL6:Epithelial_cell
1.39083e-14	8.51925	0	0.11	3.1245e-10	AGTR1	Fibroblast	Fibroblast_Normal:Fibroblast_Tumor	AGTR1:Fibroblast
4.04921e-23	8.49014	0	0.062	9.09655e-19	SLC4A10	Epithelial_cell	Epithelial_cell_Normal:Epithelial_cell_Tumor	SLC4A10:Epithelial_cell
2.53969e-08	8.41649	0	0.015	0.000570542	AC013565.3	Epithelial_cell	Epithelial_cell_Normal:Epithelial_cell_Tumor	AC013565.3:Epithelial_cell
3.22805e-15	8.39652	0	0.031	7.25181e-11	PAPPA2	Epithelial_cell	Epithelial_cell_Normal:Epithelial_cell_Tumor	PAPPA2:Epithelial_cell
9.62646e-07	8.30679	0	0.013	0.0216258	KSR2	Central_memory_T_cell	Central_memory_T_cell_Normal:Central_memory_T_cell_Tumor	KSR2:Central_memory_T_cell
2.53969e-08	8.27096	0	0.015	0.000570542	AL450311.2	Epithelial_cell	Epithelial_cell_Normal:Epithelial_cell_Tumor	AL450311.2:Epithelial_cell
2.53969e-08	8.25941	0	0.015	0.000570542	AC021678.2	Epithelial_cell	Epithelial_cell_Normal:Epithelial_cell_Tumor	AC021678.2:Epithelial_cell
2.53969e-08	8.25941	0	0.015	0.000570542	AL354861.3	Epithelial_cell	Epithelial_cell_Normal:Epithelial_cell_Tumor	AL354861.3:Epithelial_cell
2.53969e-08	8.25941	0	0.015	0.000570542	ZNF667	Epithelial_cell	Epithelial_cell_Normal:Epithelial_cell_Tumor	ZNF667:Epithelial_cell
1.70121e-22	8.25796	0.004	0.195	3.82176e-18	PCOLCE2	Fibroblast	Fibroblast_Normal:Fibroblast_Tumor	PCOLCE2:Fibroblast
2.53969e-08	8.2389	0	0.015	0.000570542	AL021920.3	Epithelial_cell	Epithelial_cell_Normal:Epithelial_cell_Tumor	AL021920.3:Epithelial_cell
2.53969e-08	8.2389	0	0.015	0.000570542	CNMD	Epithelial_cell	Epithelial_cell_Normal:Epithelial_cell_Tumor	CNMD:Epithelial_cell
2.53969e-08	8.2389	0	0.015	0.000570542	CDH20	Epithelial_cell	Epithelial_cell_Normal:Epithelial_cell_Tumor	CDH20:Epithelial_cell
2.53969e-08	8.2389	0	0.015	0.000570542	PCAT14	Epithelial_cell	Epithelial_cell_Normal:Epithelial_cell_Tumor	PCAT14:Epithelial_cell
2.53969e-08	8.16876	0	0.015	0.000570542	FAM151A	Epithelial_cell	Epithelial_cell_Normal:Epithelial_cell_Tumor	FAM151A:Epithelial_cell
1.08825e-06	8.13898	0.001	0.044	0.0244476	MME	Tissue-resident_macrophage	Tissue-resident_macrophage_Normal:Tissue-resident_macrophage_Tumor	MME:Tissue-resident_macrophage
0.00258173	8.0449	0.001	0.015	1	FOLH1	Epithelial_cell	Epithelial_cell_Normal:Epithelial_cell_Tumor	FOLH1:Epithelial_cell
1.24279e-16	8.03057	0	0.046	2.79192e-12	KCNH6	Epithelial_cell	Epithelial_cell_Normal:Epithelial_cell_Tumor	KCNH6:Epithelial_cell
3.22805e-15	8.02334	0	0.031	7.25181e-11	TTTY14	Epithelial_cell	Epithelial_cell_Normal:Epithelial_cell_Tumor	TTTY14:Epithelial_cell
1.72372e-10	8.00717	0	0.076	3.87234e-06	MYOC	Fibroblast	Fibroblast_Normal:Fibroblast_Tumor	MYOC:Fibroblast
9.39685e-50	7.9953	0	0.123	2.111e-45	PYY	Epithelial_cell	Epithelial_cell_Normal:Epithelial_cell_Tumor	PYY:Epithelial_cell
1.30178e-16	7.96428	0	0.046	2.92444e-12	PAX4	Epithelial_cell	Epithelial_cell_Normal:Epithelial_cell_Tumor	PAX4:Epithelial_cell
2.1304e-13	7.95663	0	0.167	4.78594e-09	PTGIS	Endothelial_cell	Endothelial_cell_Normal:Endothelial_cell_Tumor	PTGIS:Endothelial_cell
1.02976e-29	7.95369	0	0.077	2.31337e-25	INSM1	Epithelial_cell	Epithelial_cell_Normal:Epithelial_cell_Tumor	INSM1:Epithelial_cell
2.53969e-08	7.947	0	0.015	0.000570542	AC092111.1	Epithelial_cell	Epithelial_cell_Normal:Epithelial_cell_Tumor	AC092111.1:Epithelial_cell
2.53969e-08	7.947	0	0.015	0.000570542	AC021683.2	Epithelial_cell	Epithelial_cell_Normal:Epithelial_cell_Tumor	AC021683.2:Epithelial_cell
1.94967e-05	7.94145	0.002	0.031	0.437993	TPH1	Epithelial_cell	Epithelial_cell_Normal:Epithelial_cell_Tumor	TPH1:Epithelial_cell
1.15269e-13	7.88759	0	0.025	2.58951e-09	AC106795.2	T_cell	T_cell_Normal:T_cell_Tumor	AC106795.2:T_cell
0.00084834	7.85371	0	0.015	1	CA4	Tissue-resident_macrophage	Tissue-resident_macrophage_Normal:Tissue-resident_macrophage_Tumor	CA4:Tissue-resident_macrophage
2.53969e-08	7.80056	0	0.015	0.000570542	PGAM2	Epithelial_cell	Epithelial_cell_Normal:Epithelial_cell_Tumor	PGAM2:Epithelial_cell
2.53969e-08	7.76417	0	0.015	0.000570542	LINC02531	Epithelial_cell	Epithelial_cell_Normal:Epithelial_cell_Tumor	LINC02531:Epithelial_cell
1.98536e-06	7.72703	0.001	0.031	0.0446011	RTL5	Epithelial_cell	Epithelial_cell_Normal:Epithelial_cell_Tumor	RTL5:Epithelial_cell
0.00084834	7.70781	0	0.015	1	TCN1	Tissue-resident_macrophage	Tissue-resident_macrophage_Normal:Tissue-resident_macrophage_Tumor	TCN1:Tissue-resident_macrophage
1.27195e-16	7.66462	0	0.046	2.85743e-12	GP2	Epithelial_cell	Epithelial_cell_Normal:Epithelial_cell_Tumor	GP2:Epithelial_cell
2.53969e-08	7.60076	0	0.015	0.000570542	PKHD1	Epithelial_cell	Epithelial_cell_Normal:Epithelial_cell_Tumor	PKHD1:Epithelial_cell
1.55559e-07	7.59451	0	0.013	0.00349464	MCF2L-AS1	T_cell	T_cell_Normal:T_cell_Tumor	MCF2L-AS1:T_cell
1.55559e-07	7.59079	0	0.013	0.00349464	AL138694.1	T_cell	T_cell_Normal:T_cell_Tumor	AL138694.1:T_cell
0.00258173	7.54452	0.001	0.015	1	RTBDN	Epithelial_cell	Epithelial_cell_Normal:Epithelial_cell_Tumor	RTBDN:Epithelial_cell
3.5183e-11	7.49386	0.001	0.046	7.90386e-07	FGD1	Epithelial_cell	Epithelial_cell_Normal:Epithelial_cell_Tumor	FGD1:Epithelial_cell
1.77676e-05	7.44322	0	0.143	0.399149	TG	Mast_cell	Mast_cell_Normal:Mast_cell_Tumor	TG:Mast_cell
0.00013621	7.43499	0	0.015	1	PTGER3	Epithelial_cell	Epithelial_cell_Normal:Epithelial_cell_Tumor	PTGER3:Epithelial_cell
0.00113081	7.4348	0	0.033	1	IGHV3-33	Endothelial_cell	Endothelial_cell_Normal:Endothelial_cell_Tumor	IGHV3-33:Endothelial_cell
3.22805e-15	7.41649	0	0.031	7.25181e-11	NTRK1	Epithelial_cell	Epithelial_cell_Normal:Epithelial_cell_Tumor	NTRK1:Epithelial_cell
3.22805e-15	7.40008	0	0.031	7.25181e-11	KCNJ6	Epithelial_cell	Epithelial_cell_Normal:Epithelial_cell_Tumor	KCNJ6:Epithelial_cell
2.53969e-08	7.39975	0	0.015	0.000570542	DCST1	Epithelial_cell	Epithelial_cell_Normal:Epithelial_cell_Tumor	DCST1:Epithelial_cell
2.53969e-08	7.39975	0	0.015	0.000570542	LHX4	Epithelial_cell	Epithelial_cell_Normal:Epithelial_cell_Tumor	LHX4:Epithelial_cell
2.53969e-08	7.39975	0	0.015	0.000570542	AP002884.4	Epithelial_cell	Epithelial_cell_Normal:Epithelial_cell_Tumor	AP002884.4:Epithelial_cell
9.92743e-50	7.39818	0	0.123	2.2302e-45	EDIL3	Epithelial_cell	Epithelial_cell_Normal:Epithelial_cell_Tumor	EDIL3:Epithelial_cell
2.53969e-08	7.39766	0	0.015	0.000570542	AD000671.2	Epithelial_cell	Epithelial_cell_Normal:Epithelial_cell_Tumor	AD000671.2:Epithelial_cell
2.30656e-06	7.39503	0	0.029	0.0518169	CORO2B	Tissue-resident_macrophage	Tissue-resident_macrophage_Normal:Tissue-resident_macrophage_Tumor	CORO2B:Tissue-resident_macrophage
2.53969e-08	7.38035	0	0.015	0.000570542	NEUROD2	Epithelial_cell	Epithelial_cell_Normal:Epithelial_cell_Tumor	NEUROD2:Epithelial_cell
0.00259556	7.37666	0	0.071	1	ZNF182	Mast_cell	Mast_cell_Normal:Mast_cell_Tumor	ZNF182:Mast_cell
0.00259556	7.37666	0	0.071	1	PNPLA7	Mast_cell	Mast_cell_Normal:Mast_cell_Tumor	PNPLA7:Mast_cell
0.00259556	7.37666	0	0.071	1	TVP23A	Mast_cell	Mast_cell_Normal:Mast_cell_Tumor	TVP23A:Mast_cell
6.59426e-08	7.36858	0.001	0.031	0.0014814	OR51E2	Epithelial_cell	Epithelial_cell_Normal:Epithelial_cell_Tumor	OR51E2:Epithelial_cell
0.00258173	7.35055	0.001	0.015	1	FMN2	Epithelial_cell	Epithelial_cell_Normal:Epithelial_cell_Tumor	FMN2:Epithelial_cell
0.00113081	7.33574	0	0.033	1	TMEM51-AS1	Endothelial_cell	Endothelial_cell_Normal:Endothelial_cell_Tumor	TMEM51-AS1:Endothelial_cell
0.00113081	7.33574	0	0.033	1	AC010643.1	Endothelial_cell	Endothelial_cell_Normal:Endothelial_cell_Tumor	AC010643.1:Endothelial_cell
1.55846e-12	7.33054	0	0.093	3.50109e-08	VIT	Fibroblast	Fibroblast_Normal:Fibroblast_Tumor	VIT:Fibroblast
4.04921e-23	7.32319	0	0.062	9.09655e-19	STMN2	Epithelial_cell	Epithelial_cell_Normal:Epithelial_cell_Tumor	STMN2:Epithelial_cell
1.45183e-08	7.32183	0	0.1	0.000326153	IRF6	Endothelial_cell	Endothelial_cell_Normal:Endothelial_cell_Tumor	IRF6:Endothelial_cell
1.89644e-08	7.3137	0	0.059	0.000426034	KCNN3	Fibroblast	Fibroblast_Normal:Fibroblast_Tumor	KCNN3:Fibroblast
3.87107e-06	7.25745	0	0.067	0.0869635	LCN10	Endothelial_cell	Endothelial_cell_Normal:Endothelial_cell_Tumor	LCN10:Endothelial_cell
3.22805e-15	7.23106	0	0.031	7.25181e-11	FATE1	Epithelial_cell	Epithelial_cell_Normal:Epithelial_cell_Tumor	FATE1:Epithelial_cell
1.55559e-07	7.22951	0	0.013	0.00349464	GUCA2B	T_cell	T_cell_Normal:T_cell_Tumor	GUCA2B:T_cell
1.55559e-07	7.22951	0	0.013	0.00349464	FAM129C	T_cell	T_cell_Normal:T_cell_Tumor	FAM129C:T_cell
9.62646e-07	7.22734	0	0.013	0.0216258	BX323046.1	Central_memory_T_cell	Central_memory_T_cell_Normal:Central_memory_T_cell_Tumor	BX323046.1:Central_memory_T_cell
2.53969e-08	7.21861	0	0.015	0.000570542	ZNF491	Epithelial_cell	Epithelial_cell_Normal:Epithelial_cell_Tumor	ZNF491:Epithelial_cell
3.22805e-15	7.21407	0	0.031	7.25181e-11	KCNB2	Epithelial_cell	Epithelial_cell_Normal:Epithelial_cell_Tumor	KCNB2:Epithelial_cell
3.22805e-15	7.21407	0	0.031	7.25181e-11	CLUL1	Epithelial_cell	Epithelial_cell_Normal:Epithelial_cell_Tumor	CLUL1:Epithelial_cell
3.22805e-15	7.21238	0	0.031	7.25181e-11	BSN	Epithelial_cell	Epithelial_cell_Normal:Epithelial_cell_Tumor	BSN:Epithelial_cell
2.1069e-06	7.20585	0	0.042	0.0473316	CNR1	Fibroblast	Fibroblast_Normal:Fibroblast_Tumor	CNR1:Fibroblast
3.22805e-15	7.19779	0	0.031	7.25181e-11	AL356489.3	Epithelial_cell	Epithelial_cell_Normal:Epithelial_cell_Tumor	AL356489.3:Epithelial_cell
0.00259556	7.19511	0	0.071	1	AGMAT	Mast_cell	Mast_cell_Normal:Mast_cell_Tumor	AGMAT:Mast_cell
0.00259556	7.19511	0	0.071	1	CCHCR1	Mast_cell	Mast_cell_Normal:Mast_cell_Tumor	CCHCR1:Mast_cell
0.00259556	7.19511	0	0.071	1	DOCK4	Mast_cell	Mast_cell_Normal:Mast_cell_Tumor	DOCK4:Mast_cell
0.00259556	7.19511	0	0.071	1	COL5A1	Mast_cell	Mast_cell_Normal:Mast_cell_Tumor	COL5A1:Mast_cell
0.00259556	7.19511	0	0.071	1	ARHGAP5-AS1	Mast_cell	Mast_cell_Normal:Mast_cell_Tumor	ARHGAP5-AS1:Mast_cell
1.55559e-07	7.19198	0	0.013	0.00349464	SMAD5-AS1	T_cell	T_cell_Normal:T_cell_Tumor	SMAD5-AS1:T_cell
4.62448e-22	7.19046	0	0.046	1.03889e-17	B3GALT5-AS1	Epithelial_cell	Epithelial_cell_Normal:Epithelial_cell_Tumor	B3GALT5-AS1:Epithelial_cell
3.22805e-15	7.1899	0	0.031	7.25181e-11	FAM135B	Epithelial_cell	Epithelial_cell_Normal:Epithelial_cell_Tumor	FAM135B:Epithelial_cell
2.53969e-08	7.18248	0	0.015	0.000570542	LINGO4	Epithelial_cell	Epithelial_cell_Normal:Epithelial_cell_Tumor	LINGO4:Epithelial_cell
2.53969e-08	7.18248	0	0.015	0.000570542	AL080317.1	Epithelial_cell	Epithelial_cell_Normal:Epithelial_cell_Tumor	AL080317.1:Epithelial_cell
2.53969e-08	7.18248	0	0.015	0.000570542	CFAP54	Epithelial_cell	Epithelial_cell_Normal:Epithelial_cell_Tumor	CFAP54:Epithelial_cell
2.53969e-08	7.18248	0	0.015	0.000570542	ZNF418	Epithelial_cell	Epithelial_cell_Normal:Epithelial_cell_Tumor	ZNF418:Epithelial_cell
2.53969e-08	7.18248	0	0.015	0.000570542	AC006157.1	Epithelial_cell	Epithelial_cell_Normal:Epithelial_cell_Tumor	AC006157.1:Epithelial_cell
1.55559e-07	7.17151	0	0.013	0.00349464	AC010271.1	T_cell	T_cell_Normal:T_cell_Tumor	AC010271.1:T_cell
1.55559e-07	7.16855	0	0.013	0.00349464	AL034417.3	T_cell	T_cell_Normal:T_cell_Tumor	AL034417.3:T_cell
1.5545e-06	7.15273	0	0.016	0.0349219	PTOV1-AS2	Regulatory_T_cell	Regulatory_T_cell_Normal:Regulatory_T_cell_Tumor	PTOV1-AS2:Regulatory_T_cell
2.53969e-08	7.15172	0	0.015	0.000570542	AC139099.3	Epithelial_cell	Epithelial_cell_Normal:Epithelial_cell_Tumor	AC139099.3:Epithelial_cell
1.55559e-07	7.09459	0	0.013	0.00349464	PTGER1	T_cell	T_cell_Normal:T_cell_Tumor	PTGER1:T_cell
1.55846e-12	7.0926	0	0.093	3.50109e-08	SEMA3E	Fibroblast	Fibroblast_Normal:Fibroblast_Tumor	SEMA3E:Fibroblast
1.55559e-07	7.09231	0	0.013	0.00349464	AC099541.1	T_cell	T_cell_Normal:T_cell_Tumor	AC099541.1:T_cell
1.55559e-07	7.08913	0	0.013	0.00349464	AC127024.6	T_cell	T_cell_Normal:T_cell_Tumor	AC127024.6:T_cell
1.55559e-07	7.08868	0	0.013	0.00349464	RFTN2	T_cell	T_cell_Normal:T_cell_Tumor	RFTN2:T_cell
1.55559e-07	7.08868	0	0.013	0.00349464	AC005841.1	T_cell	T_cell_Normal:T_cell_Tumor	AC005841.1:T_cell
2.2504e-05	7.07009	0	0.034	0.505551	ADGRG6	Fibroblast	Fibroblast_Normal:Fibroblast_Tumor	ADGRG6:Fibroblast
1.55559e-07	7.0435	0	0.013	0.00349464	SMAD1-AS1	T_cell	T_cell_Normal:T_cell_Tumor	SMAD1-AS1:T_cell
1.55559e-07	7.0435	0	0.013	0.00349464	AC005884.1	T_cell	T_cell_Normal:T_cell_Tumor	AC005884.1:T_cell
4.62448e-22	7.03822	0	0.046	1.03889e-17	CNTN4	Epithelial_cell	Epithelial_cell_Normal:Epithelial_cell_Tumor	CNTN4:Epithelial_cell
0.00278069	7.03043	0	0.017	1	SH2D6	Fibroblast	Fibroblast_Normal:Fibroblast_Tumor	SH2D6:Fibroblast
3.87107e-06	7.02866	0	0.067	0.0869635	ADHFE1	Endothelial_cell	Endothelial_cell_Normal:Endothelial_cell_Tumor	ADHFE1:Endothelial_cell
0.00113081	7.00889	0	0.033	1	AC097662.1	Endothelial_cell	Endothelial_cell_Normal:Endothelial_cell_Tumor	AC097662.1:Endothelial_cell
0.00113081	7.00889	0	0.033	1	MALINC1	Endothelial_cell	Endothelial_cell_Normal:Endothelial_cell_Tumor	MALINC1:Endothelial_cell
0.00113081	7.00889	0	0.033	1	AC004839.1	Endothelial_cell	Endothelial_cell_Normal:Endothelial_cell_Tumor	AC004839.1:Endothelial_cell
0.00113081	7.00889	0	0.033	1	IFI30	Endothelial_cell	Endothelial_cell_Normal:Endothelial_cell_Tumor	IFI30:Endothelial_cell
1.55559e-07	6.99585	0	0.013	0.00349464	AC243772.2	T_cell	T_cell_Normal:T_cell_Tumor	AC243772.2:T_cell
2.53969e-08	6.97041	0	0.015	0.000570542	SLC32A1	Epithelial_cell	Epithelial_cell_Normal:Epithelial_cell_Tumor	SLC32A1:Epithelial_cell
1.55559e-07	6.96672	0	0.013	0.00349464	CTGF	T_cell	T_cell_Normal:T_cell_Tumor	CTGF:T_cell
3.22805e-15	6.95936	0	0.031	7.25181e-11	PDGFD	Epithelial_cell	Epithelial_cell_Normal:Epithelial_cell_Tumor	PDGFD:Epithelial_cell
3.22805e-15	6.95004	0	0.031	7.25181e-11	SLC5A8	Epithelial_cell	Epithelial_cell_Normal:Epithelial_cell_Tumor	SLC5A8:Epithelial_cell
1.34282e-09	6.94114	0.002	0.046	3.01663e-05	NEUROD1	Epithelial_cell	Epithelial_cell_Normal:Epithelial_cell_Tumor	NEUROD1:Epithelial_cell
1.5545e-06	6.93934	0	0.016	0.0349219	FP236383.3	Regulatory_T_cell	Regulatory_T_cell_Normal:Regulatory_T_cell_Tumor	FP236383.3:Regulatory_T_cell
8.32136e-47	6.93363	0.001	0.138	1.86939e-42	SCGN	Epithelial_cell	Epithelial_cell_Normal:Epithelial_cell_Tumor	SCGN:Epithelial_cell
2.53969e-08	6.92937	0	0.015	0.000570542	TCERG1L	Epithelial_cell	Epithelial_cell_Normal:Epithelial_cell_Tumor	TCERG1L:Epithelial_cell
0.00013621	6.92661	0	0.015	1	ZNF454	Epithelial_cell	Epithelial_cell_Normal:Epithelial_cell_Tumor	ZNF454:Epithelial_cell
3.22805e-15	6.92193	0	0.031	7.25181e-11	PLCXD3	Epithelial_cell	Epithelial_cell_Normal:Epithelial_cell_Tumor	PLCXD3:Epithelial_cell
3.87107e-06	6.90189	0	0.067	0.0869635	AC096586.1	Endothelial_cell	Endothelial_cell_Normal:Endothelial_cell_Tumor	AC096586.1:Endothelial_cell
1.55559e-07	6.87183	0	0.013	0.00349464	LINC00964	T_cell	T_cell_Normal:T_cell_Tumor	LINC00964:T_cell
0.00278069	6.87161	0	0.017	1	PRG4	Fibroblast	Fibroblast_Normal:Fibroblast_Tumor	PRG4:Fibroblast
3.94761e-09	6.85788	0	0.024	8.86831e-05	CRACR2B	Regulatory_T_cell	Regulatory_T_cell_Normal:Regulatory_T_cell_Tumor	CRACR2B:Regulatory_T_cell
1.69732e-16	6.83076	0.001	0.062	3.81302e-12	SCG2	Epithelial_cell	Epithelial_cell_Normal:Epithelial_cell_Tumor	SCG2:Epithelial_cell
2.61344e-09	6.82057	0	0.025	5.8711e-05	AC012485.3	T_cell	T_cell_Normal:T_cell_Tumor	AC012485.3:T_cell
2.39923e-10	6.79921	0	0.031	5.38987e-06	AC116366.1	Epithelial_cell	Epithelial_cell_Normal:Epithelial_cell_Tumor	AC116366.1:Epithelial_cell
1.55559e-07	6.78737	0	0.013	0.00349464	RGPD4	T_cell	T_cell_Normal:T_cell_Tumor	RGPD4:T_cell
0.00259556	6.78606	0	0.071	1	ABCB1	Mast_cell	Mast_cell_Normal:Mast_cell_Tumor	ABCB1:Mast_cell
0.00259556	6.78606	0	0.071	1	CFAP157	Mast_cell	Mast_cell_Normal:Mast_cell_Tumor	CFAP157:Mast_cell
0.00259556	6.78606	0	0.071	1	EFCAB11	Mast_cell	Mast_cell_Normal:Mast_cell_Tumor	EFCAB11:Mast_cell
0.00259556	6.78606	0	0.071	1	ADSSL1	Mast_cell	Mast_cell_Normal:Mast_cell_Tumor	ADSSL1:Mast_cell
0.00259556	6.78606	0	0.071	1	PRKACA	Mast_cell	Mast_cell_Normal:Mast_cell_Tumor	PRKACA:Mast_cell
1.55559e-07	6.78412	0	0.013	0.00349464	AC092614.1	T_cell	T_cell_Normal:T_cell_Tumor	AC092614.1:T_cell
1.77676e-05	6.78356	0	0.143	0.399149	MADCAM1	Mast_cell	Mast_cell_Normal:Mast_cell_Tumor	MADCAM1:Mast_cell
8.81913e-09	6.7822	0.003	0.133	0.000198122	HLA-G	Endothelial_cell	Endothelial_cell_Normal:Endothelial_cell_Tumor	HLA-G:Endothelial_cell
1.55559e-07	6.77926	0	0.013	0.00349464	AL121820.1	T_cell	T_cell_Normal:T_cell_Tumor	AL121820.1:T_cell
1.55559e-07	6.77926	0	0.013	0.00349464	DLGAP1-AS5	T_cell	T_cell_Normal:T_cell_Tumor	DLGAP1-AS5:T_cell
1.55846e-12	6.76839	0	0.093	3.50109e-08	SGCG	Fibroblast	Fibroblast_Normal:Fibroblast_Tumor	SGCG:Fibroblast
3.87107e-06	6.7526	0	0.067	0.0869635	CLDN10	Endothelial_cell	Endothelial_cell_Normal:Endothelial_cell_Tumor	CLDN10:Endothelial_cell
1.55559e-07	6.72543	0	0.013	0.00349464	AC008622.2	T_cell	T_cell_Normal:T_cell_Tumor	AC008622.2:T_cell
3.22805e-15	6.72468	0	0.031	7.25181e-11	WIPF3	Epithelial_cell	Epithelial_cell_Normal:Epithelial_cell_Tumor	WIPF3:Epithelial_cell
0.00113081	6.7128	0	0.033	1	KLRB1	Endothelial_cell	Endothelial_cell_Normal:Endothelial_cell_Tumor	KLRB1:Endothelial_cell
2.2504e-05	6.6983	0	0.034	0.505551	AC011503.1	Fibroblast	Fibroblast_Normal:Fibroblast_Tumor	AC011503.1:Fibroblast
0.00258173	6.69289	0.001	0.015	1	SCAANT1	Epithelial_cell	Epithelial_cell_Normal:Epithelial_cell_Tumor	SCAANT1:Epithelial_cell
1.5545e-06	6.68943	0	0.016	0.0349219	CCDC192	Regulatory_T_cell	Regulatory_T_cell_Normal:Regulatory_T_cell_Tumor	CCDC192:Regulatory_T_cell
2.53969e-08	6.68739	0	0.015	0.000570542	KIF1A	Epithelial_cell	Epithelial_cell_Normal:Epithelial_cell_Tumor	KIF1A:Epithelial_cell
2.53969e-08	6.68739	0	0.015	0.000570542	ZNF660	Epithelial_cell	Epithelial_cell_Normal:Epithelial_cell_Tumor	ZNF660:Epithelial_cell
2.53969e-08	6.68739	0	0.015	0.000570542	NACAD	Epithelial_cell	Epithelial_cell_Normal:Epithelial_cell_Tumor	NACAD:Epithelial_cell
2.53969e-08	6.68739	0	0.015	0.000570542	BAALC	Epithelial_cell	Epithelial_cell_Normal:Epithelial_cell_Tumor	BAALC:Epithelial_cell
2.53969e-08	6.68739	0	0.015	0.000570542	MAP6	Epithelial_cell	Epithelial_cell_Normal:Epithelial_cell_Tumor	MAP6:Epithelial_cell
3.22805e-15	6.66468	0	0.031	7.25181e-11	ASXL3	Epithelial_cell	Epithelial_cell_Normal:Epithelial_cell_Tumor	ASXL3:Epithelial_cell
2.53969e-08	6.66007	0	0.015	0.000570542	LMX1A	Epithelial_cell	Epithelial_cell_Normal:Epithelial_cell_Tumor	LMX1A:Epithelial_cell
2.53969e-08	6.66007	0	0.015	0.000570542	PLD5	Epithelial_cell	Epithelial_cell_Normal:Epithelial_cell_Tumor	PLD5:Epithelial_cell
2.53969e-08	6.66007	0	0.015	0.000570542	AC012360.2	Epithelial_cell	Epithelial_cell_Normal:Epithelial_cell_Tumor	AC012360.2:Epithelial_cell
2.53969e-08	6.66007	0	0.015	0.000570542	UBE2QL1	Epithelial_cell	Epithelial_cell_Normal:Epithelial_cell_Tumor	UBE2QL1:Epithelial_cell
2.53969e-08	6.66007	0	0.015	0.000570542	SNCB	Epithelial_cell	Epithelial_cell_Normal:Epithelial_cell_Tumor	SNCB:Epithelial_cell
2.53969e-08	6.66007	0	0.015	0.000570542	KIAA0087	Epithelial_cell	Epithelial_cell_Normal:Epithelial_cell_Tumor	KIAA0087:Epithelial_cell
2.53969e-08	6.66007	0	0.015	0.000570542	PON1	Epithelial_cell	Epithelial_cell_Normal:Epithelial_cell_Tumor	PON1:Epithelial_cell
2.53969e-08	6.66007	0	0.015	0.000570542	AC078864.2	Epithelial_cell	Epithelial_cell_Normal:Epithelial_cell_Tumor	AC078864.2:Epithelial_cell
2.53969e-08	6.66007	0	0.015	0.000570542	SNAP25	Epithelial_cell	Epithelial_cell_Normal:Epithelial_cell_Tumor	SNAP25:Epithelial_cell
3.01416e-25	6.65481	0.002	0.092	6.7713e-21	CACNA1A	Epithelial_cell	Epithelial_cell_Normal:Epithelial_cell_Tumor	CACNA1A:Epithelial_cell
9.62646e-07	6.65056	0	0.013	0.0216258	CDKL5	Central_memory_T_cell	Central_memory_T_cell_Normal:Central_memory_T_cell_Tumor	CDKL5:Central_memory_T_cell
0.00113081	6.65038	0	0.033	1	SCN11A	Endothelial_cell	Endothelial_cell_Normal:Endothelial_cell_Tumor	SCN11A:Endothelial_cell
0.00113081	6.65038	0	0.033	1	AC093827.5	Endothelial_cell	Endothelial_cell_Normal:Endothelial_cell_Tumor	AC093827.5:Endothelial_cell
0.00113081	6.65038	0	0.033	1	LRGUK	Endothelial_cell	Endothelial_cell_Normal:Endothelial_cell_Tumor	LRGUK:Endothelial_cell
0.00113081	6.65038	0	0.033	1	IGLV2-8	Endothelial_cell	Endothelial_cell_Normal:Endothelial_cell_Tumor	IGLV2-8:Endothelial_cell
0.00113081	6.65038	0	0.033	1	AC233755.1	Endothelial_cell	Endothelial_cell_Normal:Endothelial_cell_Tumor	AC233755.1:Endothelial_cell
1.78312e-06	6.64215	0.003	0.1	0.0400578	CD3D	Endothelial_cell	Endothelial_cell_Normal:Endothelial_cell_Tumor	CD3D:Endothelial_cell
1.55559e-07	6.64153	0	0.013	0.00349464	AL159169.2	T_cell	T_cell_Normal:T_cell_Tumor	AL159169.2:T_cell
1.55559e-07	6.63907	0	0.013	0.00349464	CPNE9	T_cell	T_cell_Normal:T_cell_Tumor	CPNE9:T_cell
1.55559e-07	6.63907	0	0.013	0.00349464	MELTF-AS1	T_cell	T_cell_Normal:T_cell_Tumor	MELTF-AS1:T_cell
2.53969e-08	6.62698	0	0.015	0.000570542	KCNK3	Epithelial_cell	Epithelial_cell_Normal:Epithelial_cell_Tumor	KCNK3:Epithelial_cell
2.53969e-08	6.62698	0	0.015	0.000570542	FGF14	Epithelial_cell	Epithelial_cell_Normal:Epithelial_cell_Tumor	FGF14:Epithelial_cell
2.53969e-08	6.62698	0	0.015	0.000570542	BTBD17	Epithelial_cell	Epithelial_cell_Normal:Epithelial_cell_Tumor	BTBD17:Epithelial_cell
2.53969e-08	6.62698	0	0.015	0.000570542	SLC12A5-AS1	Epithelial_cell	Epithelial_cell_Normal:Epithelial_cell_Tumor	SLC12A5-AS1:Epithelial_cell
2.1069e-06	6.62626	0	0.042	0.0473316	KRT24	Fibroblast	Fibroblast_Normal:Fibroblast_Tumor	KRT24:Fibroblast
1.75765e-16	6.6196	0.001	0.062	3.94856e-12	SETBP1	Epithelial_cell	Epithelial_cell_Normal:Epithelial_cell_Tumor	SETBP1:Epithelial_cell
1.55559e-07	6.61456	0	0.013	0.00349464	KLHDC8B	T_cell	T_cell_Normal:T_cell_Tumor	KLHDC8B:T_cell
0.00113081	6.59838	0	0.033	1	C6orf141	Endothelial_cell	Endothelial_cell_Normal:Endothelial_cell_Tumor	C6orf141:Endothelial_cell
7.23455e-13	6.59325	0.002	0.051	1.62524e-08	TNFRSF13B	T_cell	T_cell_Normal:T_cell_Tumor	TNFRSF13B:T_cell
6.99225e-09	6.59316	0	0.044	0.000157081	DCN	Tissue-resident_macrophage	Tissue-resident_macrophage_Normal:Tissue-resident_macrophage_Tumor	DCN:Tissue-resident_macrophage
1.49586e-26	6.58401	0.004	0.229	3.36046e-22	WISP2	Fibroblast	Fibroblast_Normal:Fibroblast_Tumor	WISP2:Fibroblast
3.58967e-51	6.57246	0.001	0.138	8.0642e-47	SCG3	Epithelial_cell	Epithelial_cell_Normal:Epithelial_cell_Tumor	SCG3:Epithelial_cell
2.00979e-06	6.55091	0.001	0.031	0.0451499	SLC14A2-AS1	Epithelial_cell	Epithelial_cell_Normal:Epithelial_cell_Tumor	SLC14A2-AS1:Epithelial_cell
0.00013621	6.5491	0	0.015	1	SCUBE3	Epithelial_cell	Epithelial_cell_Normal:Epithelial_cell_Tumor	SCUBE3:Epithelial_cell
1.55559e-07	6.54329	0	0.013	0.00349464	IGHV7-4-1	T_cell	T_cell_Normal:T_cell_Tumor	IGHV7-4-1:T_cell
0.00013621	6.53669	0	0.015	1	AC012507.1	Epithelial_cell	Epithelial_cell_Normal:Epithelial_cell_Tumor	AC012507.1:Epithelial_cell
2.30656e-06	6.53614	0	0.029	0.0518169	AC009570.1	Tissue-resident_macrophage	Tissue-resident_macrophage_Normal:Tissue-resident_macrophage_Tumor	AC009570.1:Tissue-resident_macrophage
1.55559e-07	6.51799	0	0.013	0.00349464	AC007342.4	T_cell	T_cell_Normal:T_cell_Tumor	AC007342.4:T_cell
0.00924736	6.51772	0.004	0.029	1	PHOSPHO1	Tissue-resident_macrophage	Tissue-resident_macrophage_Normal:Tissue-resident_macrophage_Tumor	PHOSPHO1:Tissue-resident_macrophage
2.35012e-10	6.48745	0	0.031	5.27954e-06	CBLN1	Epithelial_cell	Epithelial_cell_Normal:Epithelial_cell_Tumor	CBLN1:Epithelial_cell
0.00258173	6.48516	0.001	0.015	1	HFM1	Epithelial_cell	Epithelial_cell_Normal:Epithelial_cell_Tumor	HFM1:Epithelial_cell
0.000245215	6.47326	0	0.025	1	AL391069.3	Fibroblast	Fibroblast_Normal:Fibroblast_Tumor	AL391069.3:Fibroblast
1.89644e-08	6.46313	0	0.059	0.000426034	FAM180B	Fibroblast	Fibroblast_Normal:Fibroblast_Tumor	FAM180B:Fibroblast
1.55559e-07	6.45447	0	0.013	0.00349464	STPG2	T_cell	T_cell_Normal:T_cell_Tumor	STPG2:T_cell
0.00799582	6.4419	0.002	0.016	1	IL13	Regulatory_T_cell	Regulatory_T_cell_Normal:Regulatory_T_cell_Tumor	IL13:Regulatory_T_cell
2.53969e-08	6.43775	0	0.015	0.000570542	KLRC4-KLRK1	Epithelial_cell	Epithelial_cell_Normal:Epithelial_cell_Tumor	KLRC4-KLRK1:Epithelial_cell
2.53969e-08	6.43775	0	0.015	0.000570542	PDE6G	Epithelial_cell	Epithelial_cell_Normal:Epithelial_cell_Tumor	PDE6G:Epithelial_cell
1.55559e-07	6.42522	0	0.013	0.00349464	SORCS2	T_cell	T_cell_Normal:T_cell_Tumor	SORCS2:T_cell
3.22805e-15	6.41896	0	0.031	7.25181e-11	AL606970.3	Epithelial_cell	Epithelial_cell_Normal:Epithelial_cell_Tumor	AL606970.3:Epithelial_cell
1.5545e-06	6.41299	0	0.016	0.0349219	AC021224.1	Regulatory_T_cell	Regulatory_T_cell_Normal:Regulatory_T_cell_Tumor	AC021224.1:Regulatory_T_cell
4.36077e-23	6.41242	0	0.062	9.79647e-19	VWA5B2	Epithelial_cell	Epithelial_cell_Normal:Epithelial_cell_Tumor	VWA5B2:Epithelial_cell
2.35012e-10	6.41037	0	0.031	5.27954e-06	SERPINA10	Epithelial_cell	Epithelial_cell_Normal:Epithelial_cell_Tumor	SERPINA10:Epithelial_cell
2.1069e-06	6.40874	0	0.042	0.0473316	SEC22A	Fibroblast	Fibroblast_Normal:Fibroblast_Tumor	SEC22A:Fibroblast
1.30178e-16	6.40083	0	0.046	2.92444e-12	CACNA2D1	Epithelial_cell	Epithelial_cell_Normal:Epithelial_cell_Tumor	CACNA2D1:Epithelial_cell
0.00013621	6.38606	0	0.015	1	FSCN2	Epithelial_cell	Epithelial_cell_Normal:Epithelial_cell_Tumor	FSCN2:Epithelial_cell
1.55559e-07	6.36271	0	0.013	0.00349464	SLC22A1	T_cell	T_cell_Normal:T_cell_Tumor	SLC22A1:T_cell
1.55559e-07	6.36271	0	0.013	0.00349464	LINC02577	T_cell	T_cell_Normal:T_cell_Tumor	LINC02577:T_cell
1.55559e-07	6.36271	0	0.013	0.00349464	GPR12	T_cell	T_cell_Normal:T_cell_Tumor	GPR12:T_cell
0.00013621	6.35972	0	0.015	1	PAGE5	Epithelial_cell	Epithelial_cell_Normal:Epithelial_cell_Tumor	PAGE5:Epithelial_cell
0.00013621	6.35719	0	0.015	1	CHST9	Epithelial_cell	Epithelial_cell_Normal:Epithelial_cell_Tumor	CHST9:Epithelial_cell
0.00259556	6.35145	0	0.071	1	AC113414.1	Mast_cell	Mast_cell_Normal:Mast_cell_Tumor	AC113414.1:Mast_cell
0.00259556	6.35145	0	0.071	1	AP002807.1	Mast_cell	Mast_cell_Normal:Mast_cell_Tumor	AP002807.1:Mast_cell
0.00259556	6.35145	0	0.071	1	PRSS27	Mast_cell	Mast_cell_Normal:Mast_cell_Tumor	PRSS27:Mast_cell
0.00259556	6.35145	0	0.071	1	TIGD7	Mast_cell	Mast_cell_Normal:Mast_cell_Tumor	TIGD7:Mast_cell
2.2504e-05	6.34255	0	0.034	0.505551	SERPINA5	Fibroblast	Fibroblast_Normal:Fibroblast_Tumor	SERPINA5:Fibroblast
2.9982e-19	6.33813	0.001	0.062	6.73546e-15	UCN3	Epithelial_cell	Epithelial_cell_Normal:Epithelial_cell_Tumor	UCN3:Epithelial_cell
0.00258173	6.33656	0.001	0.015	1	AC135050.1	Epithelial_cell	Epithelial_cell_Normal:Epithelial_cell_Tumor	AC135050.1:Epithelial_cell
0.00259556	6.33248	0	0.071	1	AC092053.3	Mast_cell	Mast_cell_Normal:Mast_cell_Tumor	AC092053.3:Mast_cell
0.00259556	6.33248	0	0.071	1	ZP3	Mast_cell	Mast_cell_Normal:Mast_cell_Tumor	ZP3:Mast_cell
0.00259556	6.33248	0	0.071	1	TRAV8-5	Mast_cell	Mast_cell_Normal:Mast_cell_Tumor	TRAV8-5:Mast_cell
0.00259556	6.33248	0	0.071	1	SRR	Mast_cell	Mast_cell_Normal:Mast_cell_Tumor	SRR:Mast_cell
0.00259556	6.33248	0	0.071	1	APOBEC3H	Mast_cell	Mast_cell_Normal:Mast_cell_Tumor	APOBEC3H:Mast_cell
1.55559e-07	6.33026	0	0.013	0.00349464	AC109809.1	T_cell	T_cell_Normal:T_cell_Tumor	AC109809.1:T_cell
0.00258173	6.3291	0.001	0.015	1	RGS7	Epithelial_cell	Epithelial_cell_Normal:Epithelial_cell_Tumor	RGS7:Epithelial_cell
2.53969e-08	6.32124	0	0.015	0.000570542	LINC02246	Epithelial_cell	Epithelial_cell_Normal:Epithelial_cell_Tumor	LINC02246:Epithelial_cell
1.55559e-07	6.31779	0	0.013	0.00349464	STK31	T_cell	T_cell_Normal:T_cell_Tumor	STK31:T_cell
0.00113081	6.31744	0	0.033	1	LRRC39	Endothelial_cell	Endothelial_cell_Normal:Endothelial_cell_Tumor	LRRC39:Endothelial_cell
0.00113081	6.31744	0	0.033	1	ITLN2	Endothelial_cell	Endothelial_cell_Normal:Endothelial_cell_Tumor	ITLN2:Endothelial_cell
0.00113081	6.31744	0	0.033	1	IGKV1-6	Endothelial_cell	Endothelial_cell_Normal:Endothelial_cell_Tumor	IGKV1-6:Endothelial_cell
0.00113081	6.31744	0	0.033	1	AC098818.2	Endothelial_cell	Endothelial_cell_Normal:Endothelial_cell_Tumor	AC098818.2:Endothelial_cell
0.00113081	6.31744	0	0.033	1	TSLP	Endothelial_cell	Endothelial_cell_Normal:Endothelial_cell_Tumor	TSLP:Endothelial_cell
0.00113081	6.31744	0	0.033	1	RBM24	Endothelial_cell	Endothelial_cell_Normal:Endothelial_cell_Tumor	RBM24:Endothelial_cell
0.00113081	6.31744	0	0.033	1	MEG8	Endothelial_cell	Endothelial_cell_Normal:Endothelial_cell_Tumor	MEG8:Endothelial_cell
0.00113081	6.31744	0	0.033	1	AC015961.2	Endothelial_cell	Endothelial_cell_Normal:Endothelial_cell_Tumor	AC015961.2:Endothelial_cell
0.000245215	6.31676	0	0.025	1	AC003991.1	Fibroblast	Fibroblast_Normal:Fibroblast_Tumor	AC003991.1:Fibroblast
2.53969e-08	6.30438	0	0.015	0.000570542	CLPS	Epithelial_cell	Epithelial_cell_Normal:Epithelial_cell_Tumor	CLPS:Epithelial_cell
2.53969e-08	6.30438	0	0.015	0.000570542	MBOAT4	Epithelial_cell	Epithelial_cell_Normal:Epithelial_cell_Tumor	MBOAT4:Epithelial_cell
2.53969e-08	6.30438	0	0.015	0.000570542	AC125611.4	Epithelial_cell	Epithelial_cell_Normal:Epithelial_cell_Tumor	AC125611.4:Epithelial_cell
2.53969e-08	6.30438	0	0.015	0.000570542	AC110597.3	Epithelial_cell	Epithelial_cell_Normal:Epithelial_cell_Tumor	AC110597.3:Epithelial_cell
2.53969e-08	6.30438	0	0.015	0.000570542	AC007228.2	Epithelial_cell	Epithelial_cell_Normal:Epithelial_cell_Tumor	AC007228.2:Epithelial_cell
2.53969e-08	6.30438	0	0.015	0.000570542	IGSF5	Epithelial_cell	Epithelial_cell_Normal:Epithelial_cell_Tumor	IGSF5:Epithelial_cell
1.5545e-06	6.30031	0	0.016	0.0349219	ARL14EPL	Regulatory_T_cell	Regulatory_T_cell_Normal:Regulatory_T_cell_Tumor	ARL14EPL:Regulatory_T_cell
1.30835e-09	6.29436	0.002	0.046	2.93921e-05	LINC01389	Epithelial_cell	Epithelial_cell_Normal:Epithelial_cell_Tumor	LINC01389:Epithelial_cell
2.53969e-08	6.28968	0	0.015	0.000570542	CSMD2	Epithelial_cell	Epithelial_cell_Normal:Epithelial_cell_Tumor	CSMD2:Epithelial_cell
2.53969e-08	6.28968	0	0.015	0.000570542	CTNND2	Epithelial_cell	Epithelial_cell_Normal:Epithelial_cell_Tumor	CTNND2:Epithelial_cell
2.53969e-08	6.28968	0	0.015	0.000570542	SPOCK1	Epithelial_cell	Epithelial_cell_Normal:Epithelial_cell_Tumor	SPOCK1:Epithelial_cell
2.53969e-08	6.28968	0	0.015	0.000570542	GCK	Epithelial_cell	Epithelial_cell_Normal:Epithelial_cell_Tumor	GCK:Epithelial_cell
2.53969e-08	6.28968	0	0.015	0.000570542	VSTM2A	Epithelial_cell	Epithelial_cell_Normal:Epithelial_cell_Tumor	VSTM2A:Epithelial_cell
2.53969e-08	6.28968	0	0.015	0.000570542	PCYT1B	Epithelial_cell	Epithelial_cell_Normal:Epithelial_cell_Tumor	PCYT1B:Epithelial_cell
2.53969e-08	6.28968	0	0.015	0.000570542	DUSP26	Epithelial_cell	Epithelial_cell_Normal:Epithelial_cell_Tumor	DUSP26:Epithelial_cell
2.53969e-08	6.28968	0	0.015	0.000570542	AC024610.2	Epithelial_cell	Epithelial_cell_Normal:Epithelial_cell_Tumor	AC024610.2:Epithelial_cell
2.53969e-08	6.28968	0	0.015	0.000570542	GPR142	Epithelial_cell	Epithelial_cell_Normal:Epithelial_cell_Tumor	GPR142:Epithelial_cell
0.000245215	6.2895	0	0.025	1	WNK2	Fibroblast	Fibroblast_Normal:Fibroblast_Tumor	WNK2:Fibroblast
0.00084834	6.2876	0	0.015	1	MTTP	Tissue-resident_macrophage	Tissue-resident_macrophage_Normal:Tissue-resident_macrophage_Tumor	MTTP:Tissue-resident_macrophage
3.20183e-06	6.28236	0.009	0.133	0.0719291	ABI3BP	Endothelial_cell	Endothelial_cell_Normal:Endothelial_cell_Tumor	ABI3BP:Endothelial_cell
0.000347365	6.27163	0	0.013	1	AC245014.1	T_cell	T_cell_Normal:T_cell_Tumor	AC245014.1:T_cell
0.00084834	6.26994	0	0.015	1	LINC02076	Tissue-resident_macrophage	Tissue-resident_macrophage_Normal:Tissue-resident_macrophage_Tumor	LINC02076:Tissue-resident_macrophage
2.53969e-08	6.25776	0	0.015	0.000570542	UNC5C	Epithelial_cell	Epithelial_cell_Normal:Epithelial_cell_Tumor	UNC5C:Epithelial_cell
2.53969e-08	6.25776	0	0.015	0.000570542	LUZP2	Epithelial_cell	Epithelial_cell_Normal:Epithelial_cell_Tumor	LUZP2:Epithelial_cell
2.53969e-08	6.25776	0	0.015	0.000570542	ALOX12	Epithelial_cell	Epithelial_cell_Normal:Epithelial_cell_Tumor	ALOX12:Epithelial_cell
2.53969e-08	6.25688	0	0.015	0.000570542	SLC6A19	Epithelial_cell	Epithelial_cell_Normal:Epithelial_cell_Tumor	SLC6A19:Epithelial_cell
2.53969e-08	6.25688	0	0.015	0.000570542	AC069549.1	Epithelial_cell	Epithelial_cell_Normal:Epithelial_cell_Tumor	AC069549.1:Epithelial_cell
2.53969e-08	6.25688	0	0.015	0.000570542	UPK1A	Epithelial_cell	Epithelial_cell_Normal:Epithelial_cell_Tumor	UPK1A:Epithelial_cell
0.00113081	6.25682	0	0.033	1	SH3TC2-DT	Endothelial_cell	Endothelial_cell_Normal:Endothelial_cell_Tumor	SH3TC2-DT:Endothelial_cell
0.00113081	6.25682	0	0.033	1	IGHV2-5	Endothelial_cell	Endothelial_cell_Normal:Endothelial_cell_Tumor	IGHV2-5:Endothelial_cell
0.00113081	6.25682	0	0.033	1	WDR93	Endothelial_cell	Endothelial_cell_Normal:Endothelial_cell_Tumor	WDR93:Endothelial_cell
0.00113081	6.25682	0	0.033	1	RNF227	Endothelial_cell	Endothelial_cell_Normal:Endothelial_cell_Tumor	RNF227:Endothelial_cell
0.00113081	6.25682	0	0.033	1	PIPOX	Endothelial_cell	Endothelial_cell_Normal:Endothelial_cell_Tumor	PIPOX:Endothelial_cell
0.00113081	6.25682	0	0.033	1	FAM224B	Endothelial_cell	Endothelial_cell_Normal:Endothelial_cell_Tumor	FAM224B:Endothelial_cell
0.00113081	6.25682	0	0.033	1	NFAM1	Endothelial_cell	Endothelial_cell_Normal:Endothelial_cell_Tumor	NFAM1:Endothelial_cell
0.00113081	6.25682	0	0.033	1	ITGB2-AS1	Endothelial_cell	Endothelial_cell_Normal:Endothelial_cell_Tumor	ITGB2-AS1:Endothelial_cell
0.00013621	6.25163	0	0.015	1	ASB16	Epithelial_cell	Epithelial_cell_Normal:Epithelial_cell_Tumor	ASB16:Epithelial_cell
0.00258173	6.25098	0.001	0.015	1	AC010127.1	Epithelial_cell	Epithelial_cell_Normal:Epithelial_cell_Tumor	AC010127.1:Epithelial_cell
0.00084834	6.24755	0	0.015	1	LINC01990	Tissue-resident_macrophage	Tissue-resident_macrophage_Normal:Tissue-resident_macrophage_Tumor	LINC01990:Tissue-resident_macrophage
1.55559e-07	6.24606	0	0.013	0.00349464	POTEF	T_cell	T_cell_Normal:T_cell_Tumor	POTEF:T_cell
1.55559e-07	6.24606	0	0.013	0.00349464	DOCK9-DT	T_cell	T_cell_Normal:T_cell_Tumor	DOCK9-DT:T_cell
0.00084834	6.24541	0	0.015	1	IGHV3-64	Tissue-resident_macrophage	Tissue-resident_macrophage_Normal:Tissue-resident_macrophage_Tumor	IGHV3-64:Tissue-resident_macrophage
0.000227028	6.23689	0.001	0.029	1	FEZ1	Tissue-resident_macrophage	Tissue-resident_macrophage_Normal:Tissue-resident_macrophage_Tumor	FEZ1:Tissue-resident_macrophage
2.53969e-08	6.2362	0	0.015	0.000570542	AC090587.1	Epithelial_cell	Epithelial_cell_Normal:Epithelial_cell_Tumor	AC090587.1:Epithelial_cell
1.55559e-07	6.23058	0	0.013	0.00349464	MGAT3	T_cell	T_cell_Normal:T_cell_Tumor	MGAT3:T_cell
0.00113081	6.22252	0	0.033	1	GZMK	Endothelial_cell	Endothelial_cell_Normal:Endothelial_cell_Tumor	GZMK:Endothelial_cell
0.000245215	6.21973	0	0.025	1	SH2D7	Fibroblast	Fibroblast_Normal:Fibroblast_Tumor	SH2D7:Fibroblast
2.30656e-06	6.21177	0	0.029	0.0518169	AC008393.1	Tissue-resident_macrophage	Tissue-resident_macrophage_Normal:Tissue-resident_macrophage_Tumor	AC008393.1:Tissue-resident_macrophage
3.87107e-06	6.211	0	0.067	0.0869635	HCST	Endothelial_cell	Endothelial_cell_Normal:Endothelial_cell_Tumor	HCST:Endothelial_cell
3.57243e-11	6.2005	0.001	0.046	8.02547e-07	SLC29A4	Epithelial_cell	Epithelial_cell_Normal:Epithelial_cell_Tumor	SLC29A4:Epithelial_cell
0.00259556	6.19426	0	0.071	1	NME8	Mast_cell	Mast_cell_Normal:Mast_cell_Tumor	NME8:Mast_cell
2.30656e-06	6.19327	0	0.029	0.0518169	AL158151.3	Tissue-resident_macrophage	Tissue-resident_macrophage_Normal:Tissue-resident_macrophage_Tumor	AL158151.3:Tissue-resident_macrophage
1.08825e-06	6.18503	0.001	0.044	0.0244476	MYBPH	Tissue-resident_macrophage	Tissue-resident_macrophage_Normal:Tissue-resident_macrophage_Tumor	MYBPH:Tissue-resident_macrophage
2.53969e-08	6.18464	0	0.015	0.000570542	PLA2G2C	Epithelial_cell	Epithelial_cell_Normal:Epithelial_cell_Tumor	PLA2G2C:Epithelial_cell
2.53969e-08	6.18464	0	0.015	0.000570542	PI16	Epithelial_cell	Epithelial_cell_Normal:Epithelial_cell_Tumor	PI16:Epithelial_cell
2.53969e-08	6.18464	0	0.015	0.000570542	LINC01841	Epithelial_cell	Epithelial_cell_Normal:Epithelial_cell_Tumor	LINC01841:Epithelial_cell
0.000305508	6.18332	0.013	0.074	1	CXCR2	Tissue-resident_macrophage	Tissue-resident_macrophage_Normal:Tissue-resident_macrophage_Tumor	CXCR2:Tissue-resident_macrophage
0.000347365	6.178	0	0.013	1	FXYD2	T_cell	T_cell_Normal:T_cell_Tumor	FXYD2:T_cell
3.87107e-06	6.17375	0	0.067	0.0869635	AL662844.4	Endothelial_cell	Endothelial_cell_Normal:Endothelial_cell_Tumor	AL662844.4:Endothelial_cell
0.000347365	6.16483	0	0.013	1	ZBED3	T_cell	T_cell_Normal:T_cell_Tumor	ZBED3:T_cell
1.77676e-05	6.15846	0	0.143	0.399149	AC090114.2	Mast_cell	Mast_cell_Normal:Mast_cell_Tumor	AC090114.2:Mast_cell
0.00113081	6.14522	0	0.033	1	ALKAL2	Endothelial_cell	Endothelial_cell_Normal:Endothelial_cell_Tumor	ALKAL2:Endothelial_cell
0.00084834	6.14411	0	0.015	1	SNORC	Tissue-resident_macrophage	Tissue-resident_macrophage_Normal:Tissue-resident_macrophage_Tumor	SNORC:Tissue-resident_macrophage
0.00084834	6.14411	0	0.015	1	AC124947.1	Tissue-resident_macrophage	Tissue-resident_macrophage_Normal:Tissue-resident_macrophage_Tumor	AC124947.1:Tissue-resident_macrophage
0.00084834	6.14411	0	0.015	1	STXBP6	Tissue-resident_macrophage	Tissue-resident_macrophage_Normal:Tissue-resident_macrophage_Tumor	STXBP6:Tissue-resident_macrophage
0.00084834	6.14411	0	0.015	1	CCL14	Tissue-resident_macrophage	Tissue-resident_macrophage_Normal:Tissue-resident_macrophage_Tumor	CCL14:Tissue-resident_macrophage
0.00084834	6.14411	0	0.015	1	AP000357.2	Tissue-resident_macrophage	Tissue-resident_macrophage_Normal:Tissue-resident_macrophage_Tumor	AP000357.2:Tissue-resident_macrophage
0.000347365	6.12698	0	0.013	1	ARL14EPL	T_cell	T_cell_Normal:T_cell_Tumor	ARL14EPL:T_cell
2.2504e-05	6.11647	0	0.034	0.505551	KCNK3	Fibroblast	Fibroblast_Normal:Fibroblast_Tumor	KCNK3:Fibroblast
2.2504e-05	6.11434	0	0.034	0.505551	AL121944.1	Fibroblast	Fibroblast_Normal:Fibroblast_Tumor	AL121944.1:Fibroblast
1.55559e-07	6.1096	0	0.013	0.00349464	LINC01031	T_cell	T_cell_Normal:T_cell_Tumor	LINC01031:T_cell
1.55559e-07	6.1096	0	0.013	0.00349464	LINC01962	T_cell	T_cell_Normal:T_cell_Tumor	LINC01962:T_cell
1.55559e-07	6.1096	0	0.013	0.00349464	AP000424.1	T_cell	T_cell_Normal:T_cell_Tumor	AP000424.1:T_cell
0.00113081	6.10225	0	0.033	1	AL390728.5	Endothelial_cell	Endothelial_cell_Normal:Endothelial_cell_Tumor	AL390728.5:Endothelial_cell
0.00113081	6.10225	0	0.033	1	HIST1H2BG	Endothelial_cell	Endothelial_cell_Normal:Endothelial_cell_Tumor	HIST1H2BG:Endothelial_cell
0.00113081	6.10225	0	0.033	1	HIF1A-AS2	Endothelial_cell	Endothelial_cell_Normal:Endothelial_cell_Tumor	HIF1A-AS2:Endothelial_cell
7.94608e-08	6.10166	0.008	0.286	0.00178509	FABP5	Mast_cell	Mast_cell_Normal:Mast_cell_Tumor	FABP5:Mast_cell
2.53969e-08	6.09601	0	0.015	0.000570542	AC008269.1	Epithelial_cell	Epithelial_cell_Normal:Epithelial_cell_Tumor	AC008269.1:Epithelial_cell
0.00013621	6.09163	0	0.015	1	CHST13	Epithelial_cell	Epithelial_cell_Normal:Epithelial_cell_Tumor	CHST13:Epithelial_cell
0.00259556	6.08701	0	0.071	1	MFSD9	Mast_cell	Mast_cell_Normal:Mast_cell_Tumor	MFSD9:Mast_cell
0.00259556	6.08701	0	0.071	1	AC083798.2	Mast_cell	Mast_cell_Normal:Mast_cell_Tumor	AC083798.2:Mast_cell
0.00259556	6.08701	0	0.071	1	NT5E	Mast_cell	Mast_cell_Normal:Mast_cell_Tumor	NT5E:Mast_cell
0.00259556	6.08701	0	0.071	1	CCL21	Mast_cell	Mast_cell_Normal:Mast_cell_Tumor	CCL21:Mast_cell
0.00259556	6.08701	0	0.071	1	ELP1	Mast_cell	Mast_cell_Normal:Mast_cell_Tumor	ELP1:Mast_cell
0.00259556	6.08701	0	0.071	1	TTLL12	Mast_cell	Mast_cell_Normal:Mast_cell_Tumor	TTLL12:Mast_cell
1.89644e-08	6.08248	0	0.059	0.000426034	NPR1	Fibroblast	Fibroblast_Normal:Fibroblast_Tumor	NPR1:Fibroblast
1.99354e-07	6.08061	0	0.051	0.0044785	COL4A4	Fibroblast	Fibroblast_Normal:Fibroblast_Tumor	COL4A4:Fibroblast
8.31504e-13	6.07699	0.002	0.062	1.86797e-08	SYT5	Epithelial_cell	Epithelial_cell_Normal:Epithelial_cell_Tumor	SYT5:Epithelial_cell
1.55559e-07	6.06829	0	0.013	0.00349464	JAKMIP2-AS1	T_cell	T_cell_Normal:T_cell_Tumor	JAKMIP2-AS1:T_cell
0.000802439	6.06743	0.008	0.143	1	ZMYM3	Mast_cell	Mast_cell_Normal:Mast_cell_Tumor	ZMYM3:Mast_cell
0.000347365	6.06432	0	0.013	1	ERICH5	T_cell	T_cell_Normal:T_cell_Tumor	ERICH5:T_cell
0.00113081	6.06225	0	0.033	1	KDM4D	Endothelial_cell	Endothelial_cell_Normal:Endothelial_cell_Tumor	KDM4D:Endothelial_cell
2.53969e-08	6.05968	0	0.015	0.000570542	KCNN3	Epithelial_cell	Epithelial_cell_Normal:Epithelial_cell_Tumor	KCNN3:Epithelial_cell
2.53969e-08	6.05968	0	0.015	0.000570542	HPGDS	Epithelial_cell	Epithelial_cell_Normal:Epithelial_cell_Tumor	HPGDS:Epithelial_cell
2.53969e-08	6.05968	0	0.015	0.000570542	ATP8A2	Epithelial_cell	Epithelial_cell_Normal:Epithelial_cell_Tumor	ATP8A2:Epithelial_cell
0.00278069	6.05541	0	0.017	1	FRMD1	Fibroblast	Fibroblast_Normal:Fibroblast_Tumor	FRMD1:Fibroblast
7.40002e-17	6.0535	0.015	0.195	1.66241e-12	C7	Fibroblast	Fibroblast_Normal:Fibroblast_Tumor	C7:Fibroblast
0.000347365	6.04022	0	0.013	1	AC027319.1	T_cell	T_cell_Normal:T_cell_Tumor	AC027319.1:T_cell
0.00013621	6.03896	0	0.015	1	BMPER	Epithelial_cell	Epithelial_cell_Normal:Epithelial_cell_Tumor	BMPER:Epithelial_cell
6.45272e-21	6.02891	0.003	0.092	1.4496e-16	PRPH	Epithelial_cell	Epithelial_cell_Normal:Epithelial_cell_Tumor	PRPH:Epithelial_cell
2.53969e-08	6.02644	0	0.015	0.000570542	HAPLN1	Epithelial_cell	Epithelial_cell_Normal:Epithelial_cell_Tumor	HAPLN1:Epithelial_cell
2.53969e-08	6.02644	0	0.015	0.000570542	RGS22	Epithelial_cell	Epithelial_cell_Normal:Epithelial_cell_Tumor	RGS22:Epithelial_cell
2.53969e-08	6.02644	0	0.015	0.000570542	AL353795.2	Epithelial_cell	Epithelial_cell_Normal:Epithelial_cell_Tumor	AL353795.2:Epithelial_cell
2.53969e-08	6.02644	0	0.015	0.000570542	PPP1R3C	Epithelial_cell	Epithelial_cell_Normal:Epithelial_cell_Tumor	PPP1R3C:Epithelial_cell
2.53969e-08	6.02644	0	0.015	0.000570542	AC011453.1	Epithelial_cell	Epithelial_cell_Normal:Epithelial_cell_Tumor	AC011453.1:Epithelial_cell
0.000245215	6.02319	0	0.025	1	NR3C2	Fibroblast	Fibroblast_Normal:Fibroblast_Tumor	NR3C2:Fibroblast
0.00013621	6.01842	0	0.015	1	RBP5	Epithelial_cell	Epithelial_cell_Normal:Epithelial_cell_Tumor	RBP5:Epithelial_cell
0.00013621	6.01021	0	0.015	1	CDK5R2	Epithelial_cell	Epithelial_cell_Normal:Epithelial_cell_Tumor	CDK5R2:Epithelial_cell
1.55559e-07	6.00916	0	0.013	0.00349464	UGT3A2	T_cell	T_cell_Normal:T_cell_Tumor	UGT3A2:T_cell
1.55559e-07	6.00916	0	0.013	0.00349464	AC004381.1	T_cell	T_cell_Normal:T_cell_Tumor	AC004381.1:T_cell
0.00278069	6.00846	0	0.017	1	LINC01431	Fibroblast	Fibroblast_Normal:Fibroblast_Tumor	LINC01431:Fibroblast
2.35012e-10	6.00357	0	0.031	5.27954e-06	GRIK2	Epithelial_cell	Epithelial_cell_Normal:Epithelial_cell_Tumor	GRIK2:Epithelial_cell
0.00278069	5.99479	0	0.017	1	AC005154.6	Fibroblast	Fibroblast_Normal:Fibroblast_Tumor	AC005154.6:Fibroblast
0.000347365	5.99025	0	0.013	1	OLFM4	T_cell	T_cell_Normal:T_cell_Tumor	OLFM4:T_cell
0.00013621	5.98321	0	0.015	1	ADCY5	Epithelial_cell	Epithelial_cell_Normal:Epithelial_cell_Tumor	ADCY5:Epithelial_cell
1.55559e-07	5.98102	0	0.013	0.00349464	FAM71A	T_cell	T_cell_Normal:T_cell_Tumor	FAM71A:T_cell
1.55559e-07	5.98102	0	0.013	0.00349464	AC084024.3	T_cell	T_cell_Normal:T_cell_Tumor	AC084024.3:T_cell
0.00113081	5.9733	0	0.033	1	TMEM74	Endothelial_cell	Endothelial_cell_Normal:Endothelial_cell_Tumor	TMEM74:Endothelial_cell
0.00113081	5.9733	0	0.033	1	AP001107.1	Endothelial_cell	Endothelial_cell_Normal:Endothelial_cell_Tumor	AP001107.1:Endothelial_cell
0.00258173	5.97247	0.001	0.015	1	NEUROG3	Epithelial_cell	Epithelial_cell_Normal:Epithelial_cell_Tumor	NEUROG3:Epithelial_cell
2.53969e-08	5.9683	0	0.015	0.000570542	AC026461.4	Epithelial_cell	Epithelial_cell_Normal:Epithelial_cell_Tumor	AC026461.4:Epithelial_cell
2.53969e-08	5.9683	0	0.015	0.000570542	DNAI2	Epithelial_cell	Epithelial_cell_Normal:Epithelial_cell_Tumor	DNAI2:Epithelial_cell
0.000347365	5.95362	0	0.013	1	CDHR1	T_cell	T_cell_Normal:T_cell_Tumor	CDHR1:T_cell
1.55559e-07	5.94191	0	0.013	0.00349464	LINC00885	T_cell	T_cell_Normal:T_cell_Tumor	LINC00885:T_cell
2.35012e-10	5.94189	0	0.031	5.27954e-06	RAB3C	Epithelial_cell	Epithelial_cell_Normal:Epithelial_cell_Tumor	RAB3C:Epithelial_cell
3.22685e-09	5.93686	0.002	0.076	7.24912e-05	PPL	Fibroblast	Fibroblast_Normal:Fibroblast_Tumor	PPL:Fibroblast
9.20352e-06	5.93567	0.008	0.214	0.206757	PHF6	Mast_cell	Mast_cell_Normal:Mast_cell_Tumor	PHF6:Mast_cell
0.00258173	5.921	0.001	0.015	1	ITGAM	Epithelial_cell	Epithelial_cell_Normal:Epithelial_cell_Tumor	ITGAM:Epithelial_cell
2.73042e-13	5.91484	0.078	0.5	6.13389e-09	MTRNR2L8	Endothelial_cell	Endothelial_cell_Normal:Endothelial_cell_Tumor	MTRNR2L8:Endothelial_cell
3.26027e-05	5.91108	0.006	0.1	0.73242	ANK1	Endothelial_cell	Endothelial_cell_Normal:Endothelial_cell_Tumor	ANK1:Endothelial_cell
2.1069e-06	5.90812	0	0.042	0.0473316	LINC02580	Fibroblast	Fibroblast_Normal:Fibroblast_Tumor	LINC02580:Fibroblast
0.000245215	5.90004	0	0.025	1	ADRA1B	Fibroblast	Fibroblast_Normal:Fibroblast_Tumor	ADRA1B:Fibroblast
4.36077e-23	5.89466	0	0.062	9.79647e-19	DPP10	Epithelial_cell	Epithelial_cell_Normal:Epithelial_cell_Tumor	DPP10:Epithelial_cell
1.55559e-07	5.89433	0	0.013	0.00349464	TRIM15	T_cell	T_cell_Normal:T_cell_Tumor	TRIM15:T_cell
1.55559e-07	5.89433	0	0.013	0.00349464	CPLX3	T_cell	T_cell_Normal:T_cell_Tumor	CPLX3:T_cell
2.1069e-06	5.88118	0	0.042	0.0473316	DNER	Fibroblast	Fibroblast_Normal:Fibroblast_Tumor	DNER:Fibroblast
0.00113081	5.87459	0	0.033	1	CD8A	Endothelial_cell	Endothelial_cell_Normal:Endothelial_cell_Tumor	CD8A:Endothelial_cell
0.00113081	5.87459	0	0.033	1	TRBV2	Endothelial_cell	Endothelial_cell_Normal:Endothelial_cell_Tumor	TRBV2:Endothelial_cell
0.00113081	5.86929	0	0.033	1	AL445228.2	Endothelial_cell	Endothelial_cell_Normal:Endothelial_cell_Tumor	AL445228.2:Endothelial_cell
0.00113081	5.86929	0	0.033	1	TSNAX-DISC1	Endothelial_cell	Endothelial_cell_Normal:Endothelial_cell_Tumor	TSNAX-DISC1:Endothelial_cell
0.00113081	5.86929	0	0.033	1	ENPP6	Endothelial_cell	Endothelial_cell_Normal:Endothelial_cell_Tumor	ENPP6:Endothelial_cell
0.00113081	5.86929	0	0.033	1	BOLA2	Endothelial_cell	Endothelial_cell_Normal:Endothelial_cell_Tumor	BOLA2:Endothelial_cell
0.00113081	5.86929	0	0.033	1	AC074143.1	Endothelial_cell	Endothelial_cell_Normal:Endothelial_cell_Tumor	AC074143.1:Endothelial_cell
0.00113081	5.86929	0	0.033	1	AC005670.2	Endothelial_cell	Endothelial_cell_Normal:Endothelial_cell_Tumor	AC005670.2:Endothelial_cell
0.00113081	5.86929	0	0.033	1	RFPL3S	Endothelial_cell	Endothelial_cell_Normal:Endothelial_cell_Tumor	RFPL3S:Endothelial_cell
3.87107e-06	5.85991	0	0.067	0.0869635	ZAP70	Endothelial_cell	Endothelial_cell_Normal:Endothelial_cell_Tumor	ZAP70:Endothelial_cell
0.000331862	5.85277	0.002	0.034	1	AC107959.1	Fibroblast	Fibroblast_Normal:Fibroblast_Tumor	AC107959.1:Fibroblast
2.53969e-08	5.85276	0	0.015	0.000570542	AP000763.3	Epithelial_cell	Epithelial_cell_Normal:Epithelial_cell_Tumor	AP000763.3:Epithelial_cell
2.53969e-08	5.85276	0	0.015	0.000570542	AC090236.1	Epithelial_cell	Epithelial_cell_Normal:Epithelial_cell_Tumor	AC090236.1:Epithelial_cell
7.20971e-07	5.83656	0.001	0.024	0.0161966	IGLV6-57	Regulatory_T_cell	Regulatory_T_cell_Normal:Regulatory_T_cell_Tumor	IGLV6-57:Regulatory_T_cell
6.99225e-09	5.83452	0	0.044	0.000157081	AC131097.3	Tissue-resident_macrophage	Tissue-resident_macrophage_Normal:Tissue-resident_macrophage_Tumor	AC131097.3:Tissue-resident_macrophage
0.00278069	5.82905	0	0.017	1	AC090844.2	Fibroblast	Fibroblast_Normal:Fibroblast_Tumor	AC090844.2:Fibroblast
3.87107e-06	5.82739	0	0.067	0.0869635	KLK11	Endothelial_cell	Endothelial_cell_Normal:Endothelial_cell_Tumor	KLK11:Endothelial_cell
2.39923e-10	5.82574	0	0.031	5.38987e-06	TPST1	Epithelial_cell	Epithelial_cell_Normal:Epithelial_cell_Tumor	TPST1:Epithelial_cell
0.00280885	5.82292	0.006	0.067	1	CCDC9B	Endothelial_cell	Endothelial_cell_Normal:Endothelial_cell_Tumor	CCDC9B:Endothelial_cell
0.00258173	5.80802	0.001	0.015	1	AC005523.2	Epithelial_cell	Epithelial_cell_Normal:Epithelial_cell_Tumor	AC005523.2:Epithelial_cell
0.000319622	5.80092	0.003	0.067	1	AKR1C2	Endothelial_cell	Endothelial_cell_Normal:Endothelial_cell_Tumor	AKR1C2:Endothelial_cell
2.30656e-06	5.77986	0	0.029	0.0518169	EHD3	Tissue-resident_macrophage	Tissue-resident_macrophage_Normal:Tissue-resident_macrophage_Tumor	EHD3:Tissue-resident_macrophage
6.99225e-09	5.77103	0	0.044	0.000157081	SEC31B	Tissue-resident_macrophage	Tissue-resident_macrophage_Normal:Tissue-resident_macrophage_Tumor	SEC31B:Tissue-resident_macrophage
1.74595e-08	5.77001	0.001	0.021	0.000392227	NPIPB11	Central_memory_T_cell	Central_memory_T_cell_Normal:Central_memory_T_cell_Tumor	NPIPB11:Central_memory_T_cell
0.000347365	5.76898	0	0.013	1	AC006435.2	T_cell	T_cell_Normal:T_cell_Tumor	AC006435.2:T_cell
2.1069e-06	5.7631	0	0.042	0.0473316	WNT10B	Fibroblast	Fibroblast_Normal:Fibroblast_Tumor	WNT10B:Fibroblast
0.00278069	5.76196	0	0.017	1	LINC01475	Fibroblast	Fibroblast_Normal:Fibroblast_Tumor	LINC01475:Fibroblast
0.000245215	5.75938	0	0.025	1	CRLF1	Fibroblast	Fibroblast_Normal:Fibroblast_Tumor	CRLF1:Fibroblast
0.00013621	5.75804	0	0.015	1	RAB39A	Epithelial_cell	Epithelial_cell_Normal:Epithelial_cell_Tumor	RAB39A:Epithelial_cell
0.00113081	5.74904	0	0.033	1	AC106047.1	Endothelial_cell	Endothelial_cell_Normal:Endothelial_cell_Tumor	AC106047.1:Endothelial_cell
0.00113081	5.74904	0	0.033	1	AC099522.2	Endothelial_cell	Endothelial_cell_Normal:Endothelial_cell_Tumor	AC099522.2:Endothelial_cell
0.00113081	5.74904	0	0.033	1	TRAF3IP2-AS1	Endothelial_cell	Endothelial_cell_Normal:Endothelial_cell_Tumor	TRAF3IP2-AS1:Endothelial_cell
0.00113081	5.74904	0	0.033	1	CCAT2	Endothelial_cell	Endothelial_cell_Normal:Endothelial_cell_Tumor	CCAT2:Endothelial_cell
0.00113081	5.74904	0	0.033	1	ANKRD20A3	Endothelial_cell	Endothelial_cell_Normal:Endothelial_cell_Tumor	ANKRD20A3:Endothelial_cell
0.00113081	5.74904	0	0.033	1	NCAM1	Endothelial_cell	Endothelial_cell_Normal:Endothelial_cell_Tumor	NCAM1:Endothelial_cell
0.00113081	5.74904	0	0.033	1	BCDIN3D-AS1	Endothelial_cell	Endothelial_cell_Normal:Endothelial_cell_Tumor	BCDIN3D-AS1:Endothelial_cell
0.00113081	5.74904	0	0.033	1	TVP23C	Endothelial_cell	Endothelial_cell_Normal:Endothelial_cell_Tumor	TVP23C:Endothelial_cell
0.00113081	5.74904	0	0.033	1	CCL16	Endothelial_cell	Endothelial_cell_Normal:Endothelial_cell_Tumor	CCL16:Endothelial_cell
3.36436e-25	5.74854	0.002	0.092	7.55805e-21	RTN1	Epithelial_cell	Epithelial_cell_Normal:Epithelial_cell_Tumor	RTN1:Epithelial_cell
2.9216e-13	5.74577	0.008	0.136	6.56336e-09	IGSF10	Fibroblast	Fibroblast_Normal:Fibroblast_Tumor	IGSF10:Fibroblast
2.53969e-08	5.74099	0	0.015	0.000570542	AL645608.3	Epithelial_cell	Epithelial_cell_Normal:Epithelial_cell_Tumor	AL645608.3:Epithelial_cell
2.53969e-08	5.74099	0	0.015	0.000570542	ELAVL4	Epithelial_cell	Epithelial_cell_Normal:Epithelial_cell_Tumor	ELAVL4:Epithelial_cell
2.53969e-08	5.74099	0	0.015	0.000570542	LINC02586	Epithelial_cell	Epithelial_cell_Normal:Epithelial_cell_Tumor	LINC02586:Epithelial_cell
2.53969e-08	5.74099	0	0.015	0.000570542	AVPR1B	Epithelial_cell	Epithelial_cell_Normal:Epithelial_cell_Tumor	AVPR1B:Epithelial_cell
2.53969e-08	5.74099	0	0.015	0.000570542	MOBP	Epithelial_cell	Epithelial_cell_Normal:Epithelial_cell_Tumor	MOBP:Epithelial_cell
2.53969e-08	5.74099	0	0.015	0.000570542	ADAMTS3	Epithelial_cell	Epithelial_cell_Normal:Epithelial_cell_Tumor	ADAMTS3:Epithelial_cell
2.53969e-08	5.74099	0	0.015	0.000570542	CLVS1	Epithelial_cell	Epithelial_cell_Normal:Epithelial_cell_Tumor	CLVS1:Epithelial_cell
2.53969e-08	5.74099	0	0.015	0.000570542	SOX5	Epithelial_cell	Epithelial_cell_Normal:Epithelial_cell_Tumor	SOX5:Epithelial_cell
2.53969e-08	5.74099	0	0.015	0.000570542	PPFIA2	Epithelial_cell	Epithelial_cell_Normal:Epithelial_cell_Tumor	PPFIA2:Epithelial_cell
2.53969e-08	5.74099	0	0.015	0.000570542	AL355102.4	Epithelial_cell	Epithelial_cell_Normal:Epithelial_cell_Tumor	AL355102.4:Epithelial_cell
2.53969e-08	5.74099	0	0.015	0.000570542	ARL5C	Epithelial_cell	Epithelial_cell_Normal:Epithelial_cell_Tumor	ARL5C:Epithelial_cell
3.32283e-07	5.73656	0.002	0.059	0.00746474	AF165147.1	Fibroblast	Fibroblast_Normal:Fibroblast_Tumor	AF165147.1:Fibroblast
1.30178e-16	5.7294	0	0.046	2.92444e-12	KCNV1	Epithelial_cell	Epithelial_cell_Normal:Epithelial_cell_Tumor	KCNV1:Epithelial_cell
0.000222532	5.72682	0.001	0.029	1	SLC32A1	Tissue-resident_macrophage	Tissue-resident_macrophage_Normal:Tissue-resident_macrophage_Tumor	SLC32A1:Tissue-resident_macrophage
0.000347365	5.72403	0	0.013	1	IGHV3-30	T_cell	T_cell_Normal:T_cell_Tumor	IGHV3-30:T_cell
6.80046e-08	5.72054	0.001	0.031	0.00152772	MAP2	Epithelial_cell	Epithelial_cell_Normal:Epithelial_cell_Tumor	MAP2:Epithelial_cell
6.99225e-09	5.71795	0	0.044	0.000157081	ZNF20	Tissue-resident_macrophage	Tissue-resident_macrophage_Normal:Tissue-resident_macrophage_Tumor	ZNF20:Tissue-resident_macrophage
0.00278069	5.71389	0	0.017	1	CFP	Fibroblast	Fibroblast_Normal:Fibroblast_Tumor	CFP:Fibroblast
0.00113081	5.7119	0	0.033	1	IGHG4	Endothelial_cell	Endothelial_cell_Normal:Endothelial_cell_Tumor	IGHG4:Endothelial_cell
0.000347365	5.70069	0	0.013	1	GOLGA6L10	T_cell	T_cell_Normal:T_cell_Tumor	GOLGA6L10:T_cell
0.00278069	5.69972	0	0.017	1	ZDHHC11B	Fibroblast	Fibroblast_Normal:Fibroblast_Tumor	ZDHHC11B:Fibroblast
0.00113081	5.68617	0	0.033	1	CRHBP	Endothelial_cell	Endothelial_cell_Normal:Endothelial_cell_Tumor	CRHBP:Endothelial_cell
0.00113081	5.68617	0	0.033	1	FAM156B	Endothelial_cell	Endothelial_cell_Normal:Endothelial_cell_Tumor	FAM156B:Endothelial_cell
0.00084834	5.68529	0	0.015	1	IGLV2-18	Tissue-resident_macrophage	Tissue-resident_macrophage_Normal:Tissue-resident_macrophage_Tumor	IGLV2-18:Tissue-resident_macrophage
2.53969e-08	5.68491	0	0.015	0.000570542	ACTL8	Epithelial_cell	Epithelial_cell_Normal:Epithelial_cell_Tumor	ACTL8:Epithelial_cell
2.53969e-08	5.68491	0	0.015	0.000570542	MEIS1	Epithelial_cell	Epithelial_cell_Normal:Epithelial_cell_Tumor	MEIS1:Epithelial_cell
2.53969e-08	5.68491	0	0.015	0.000570542	AP002478.1	Epithelial_cell	Epithelial_cell_Normal:Epithelial_cell_Tumor	AP002478.1:Epithelial_cell
0.00084834	5.68407	0	0.015	1	AC005586.1	Tissue-resident_macrophage	Tissue-resident_macrophage_Normal:Tissue-resident_macrophage_Tumor	AC005586.1:Tissue-resident_macrophage
1.9444e-34	5.67507	0.017	0.347	4.36809e-30	TNXB	Fibroblast	Fibroblast_Normal:Fibroblast_Tumor	TNXB:Fibroblast
2.53969e-08	5.67097	0	0.015	0.000570542	AC113383.1	Epithelial_cell	Epithelial_cell_Normal:Epithelial_cell_Tumor	AC113383.1:Epithelial_cell
2.53969e-08	5.67097	0	0.015	0.000570542	CLDN8	Epithelial_cell	Epithelial_cell_Normal:Epithelial_cell_Tumor	CLDN8:Epithelial_cell
0.000347521	5.66798	0.003	0.031	1	DLC1	Epithelial_cell	Epithelial_cell_Normal:Epithelial_cell_Tumor	DLC1:Epithelial_cell
2.53969e-08	5.65487	0	0.015	0.000570542	AL117350.1	Epithelial_cell	Epithelial_cell_Normal:Epithelial_cell_Tumor	AL117350.1:Epithelial_cell
2.53969e-08	5.65487	0	0.015	0.000570542	NUPR2	Epithelial_cell	Epithelial_cell_Normal:Epithelial_cell_Tumor	NUPR2:Epithelial_cell
2.53969e-08	5.65487	0	0.015	0.000570542	Z69706.1	Epithelial_cell	Epithelial_cell_Normal:Epithelial_cell_Tumor	Z69706.1:Epithelial_cell
2.53969e-08	5.65487	0	0.015	0.000570542	LINC01535	Epithelial_cell	Epithelial_cell_Normal:Epithelial_cell_Tumor	LINC01535:Epithelial_cell
1.77676e-05	5.6498	0	0.143	0.399149	AC015712.1	Mast_cell	Mast_cell_Normal:Mast_cell_Tumor	AC015712.1:Mast_cell
0.00084834	5.64773	0	0.015	1	AC104365.1	Tissue-resident_macrophage	Tissue-resident_macrophage_Normal:Tissue-resident_macrophage_Tumor	AC104365.1:Tissue-resident_macrophage
8.31504e-13	5.64605	0.002	0.062	1.86797e-08	CAMK2B	Epithelial_cell	Epithelial_cell_Normal:Epithelial_cell_Tumor	CAMK2B:Epithelial_cell
0.00084834	5.63857	0	0.015	1	AJAP1	Tissue-resident_macrophage	Tissue-resident_macrophage_Normal:Tissue-resident_macrophage_Tumor	AJAP1:Tissue-resident_macrophage
1.60597e-33	5.63374	0.017	0.339	3.6078e-29	ITM2A	Fibroblast	Fibroblast_Normal:Fibroblast_Tumor	ITM2A:Fibroblast
0.00278069	5.6323	0	0.017	1	NRTN	Fibroblast	Fibroblast_Normal:Fibroblast_Tumor	NRTN:Fibroblast
0.00113081	5.62927	0	0.033	1	UTS2	Endothelial_cell	Endothelial_cell_Normal:Endothelial_cell_Tumor	UTS2:Endothelial_cell
0.00113081	5.62927	0	0.033	1	TMEM252	Endothelial_cell	Endothelial_cell_Normal:Endothelial_cell_Tumor	TMEM252:Endothelial_cell
0.00113081	5.62927	0	0.033	1	CFAP43	Endothelial_cell	Endothelial_cell_Normal:Endothelial_cell_Tumor	CFAP43:Endothelial_cell
0.00113081	5.62927	0	0.033	1	LINC01198	Endothelial_cell	Endothelial_cell_Normal:Endothelial_cell_Tumor	LINC01198:Endothelial_cell
0.00113081	5.62927	0	0.033	1	GAPDHS	Endothelial_cell	Endothelial_cell_Normal:Endothelial_cell_Tumor	GAPDHS:Endothelial_cell
1.77676e-05	5.62567	0	0.143	0.399149	BRMS1L	Mast_cell	Mast_cell_Normal:Mast_cell_Tumor	BRMS1L:Mast_cell
0.00113081	5.62352	0	0.033	1	CPLANE2	Endothelial_cell	Endothelial_cell_Normal:Endothelial_cell_Tumor	CPLANE2:Endothelial_cell
0.00113081	5.62352	0	0.033	1	TIAF1	Endothelial_cell	Endothelial_cell_Normal:Endothelial_cell_Tumor	TIAF1:Endothelial_cell
0.000347365	5.62158	0	0.013	1	CGREF1	T_cell	T_cell_Normal:T_cell_Tumor	CGREF1:T_cell
6.73301e-19	5.61714	0.021	0.2	1.51257e-14	SCG5	Epithelial_cell	Epithelial_cell_Normal:Epithelial_cell_Tumor	SCG5:Epithelial_cell
2.75035e-29	5.61464	0.003	0.123	6.17867e-25	BEX4	Epithelial_cell	Epithelial_cell_Normal:Epithelial_cell_Tumor	BEX4:Epithelial_cell
2.53969e-08	5.60994	0	0.015	0.000570542	LINC02532	Epithelial_cell	Epithelial_cell_Normal:Epithelial_cell_Tumor	LINC02532:Epithelial_cell
2.53969e-08	5.60994	0	0.015	0.000570542	MAGEE1	Epithelial_cell	Epithelial_cell_Normal:Epithelial_cell_Tumor	MAGEE1:Epithelial_cell
2.53969e-08	5.60994	0	0.015	0.000570542	FAM166B	Epithelial_cell	Epithelial_cell_Normal:Epithelial_cell_Tumor	FAM166B:Epithelial_cell
2.53969e-08	5.60994	0	0.015	0.000570542	TEKT3	Epithelial_cell	Epithelial_cell_Normal:Epithelial_cell_Tumor	TEKT3:Epithelial_cell
2.53969e-08	5.60994	0	0.015	0.000570542	CCL15-CCL14	Epithelial_cell	Epithelial_cell_Normal:Epithelial_cell_Tumor	CCL15-CCL14:Epithelial_cell
2.53969e-08	5.60994	0	0.015	0.000570542	AC011450.1	Epithelial_cell	Epithelial_cell_Normal:Epithelial_cell_Tumor	AC011450.1:Epithelial_cell
2.1069e-06	5.60746	0	0.042	0.0473316	MCOLN3	Fibroblast	Fibroblast_Normal:Fibroblast_Tumor	MCOLN3:Fibroblast
0.000802439	5.60725	0.008	0.143	1	TRAF3	Mast_cell	Mast_cell_Normal:Mast_cell_Tumor	TRAF3:Mast_cell
0.00278069	5.60647	0	0.017	1	AC007405.3	Fibroblast	Fibroblast_Normal:Fibroblast_Tumor	AC007405.3:Fibroblast
0.00084834	5.60377	0	0.015	1	MSS51	Tissue-resident_macrophage	Tissue-resident_macrophage_Normal:Tissue-resident_macrophage_Tumor	MSS51:Tissue-resident_macrophage
0.00084834	5.60154	0	0.015	1	CTTN	Tissue-resident_macrophage	Tissue-resident_macrophage_Normal:Tissue-resident_macrophage_Tumor	CTTN:Tissue-resident_macrophage
0.00113081	5.60007	0	0.033	1	LIPH	Endothelial_cell	Endothelial_cell_Normal:Endothelial_cell_Tumor	LIPH:Endothelial_cell
0.00113081	5.60007	0	0.033	1	AC246817.1	Endothelial_cell	Endothelial_cell_Normal:Endothelial_cell_Tumor	AC246817.1:Endothelial_cell
0.00113081	5.60007	0	0.033	1	FSBP	Endothelial_cell	Endothelial_cell_Normal:Endothelial_cell_Tumor	FSBP:Endothelial_cell
0.00113081	5.60007	0	0.033	1	AL359644.1	Endothelial_cell	Endothelial_cell_Normal:Endothelial_cell_Tumor	AL359644.1:Endothelial_cell
0.00113081	5.60007	0	0.033	1	ZNF214	Endothelial_cell	Endothelial_cell_Normal:Endothelial_cell_Tumor	ZNF214:Endothelial_cell
0.00113081	5.60007	0	0.033	1	FRMD6-AS1	Endothelial_cell	Endothelial_cell_Normal:Endothelial_cell_Tumor	FRMD6-AS1:Endothelial_cell
0.00113081	5.60007	0	0.033	1	SULT1A1	Endothelial_cell	Endothelial_cell_Normal:Endothelial_cell_Tumor	SULT1A1:Endothelial_cell
0.00113081	5.60007	0	0.033	1	AP001269.4	Endothelial_cell	Endothelial_cell_Normal:Endothelial_cell_Tumor	AP001269.4:Endothelial_cell
9.95099e-07	5.59621	0	0.011	0.0223549	TRBV5-6	Plasma_cell	Plasma_cell_Normal:Plasma_cell_Tumor	TRBV5-6:Plasma_cell
0.00258173	5.59335	0.001	0.015	1	TCAP	Epithelial_cell	Epithelial_cell_Normal:Epithelial_cell_Tumor	TCAP:Epithelial_cell
2.2504e-05	5.58111	0	0.034	0.505551	LRRN2	Fibroblast	Fibroblast_Normal:Fibroblast_Tumor	LRRN2:Fibroblast
0.00258173	5.58048	0.001	0.015	1	TMSB15A	Epithelial_cell	Epithelial_cell_Normal:Epithelial_cell_Tumor	TMSB15A:Epithelial_cell
0.00113081	5.57915	0	0.033	1	ATP6V1C2	Endothelial_cell	Endothelial_cell_Normal:Endothelial_cell_Tumor	ATP6V1C2:Endothelial_cell
0.00113081	5.57915	0	0.033	1	LYG1	Endothelial_cell	Endothelial_cell_Normal:Endothelial_cell_Tumor	LYG1:Endothelial_cell
0.00113081	5.57915	0	0.033	1	CELSR3	Endothelial_cell	Endothelial_cell_Normal:Endothelial_cell_Tumor	CELSR3:Endothelial_cell
0.00113081	5.57915	0	0.033	1	ZNF552	Endothelial_cell	Endothelial_cell_Normal:Endothelial_cell_Tumor	ZNF552:Endothelial_cell
3.36166e-05	5.57897	0.002	0.042	0.755197	RAMP2-AS1	Fibroblast	Fibroblast_Normal:Fibroblast_Tumor	RAMP2-AS1:Fibroblast
0.00258173	5.57802	0.001	0.015	1	GPRASP2	Epithelial_cell	Epithelial_cell_Normal:Epithelial_cell_Tumor	GPRASP2:Epithelial_cell
0.00084834	5.5726	0	0.015	1	CYP26C1	Tissue-resident_macrophage	Tissue-resident_macrophage_Normal:Tissue-resident_macrophage_Tumor	CYP26C1:Tissue-resident_macrophage
0.00084834	5.5726	0	0.015	1	AC079313.2	Tissue-resident_macrophage	Tissue-resident_macrophage_Normal:Tissue-resident_macrophage_Tumor	AC079313.2:Tissue-resident_macrophage
0.000172326	5.55051	0.001	0.016	1	HTR6	Regulatory_T_cell	Regulatory_T_cell_Normal:Regulatory_T_cell_Tumor	HTR6:Regulatory_T_cell
0.00013621	5.55007	0	0.015	1	MAB21L1	Epithelial_cell	Epithelial_cell_Normal:Epithelial_cell_Tumor	MAB21L1:Epithelial_cell
0.00013621	5.54871	0	0.015	1	JAKMIP2	Epithelial_cell	Epithelial_cell_Normal:Epithelial_cell_Tumor	JAKMIP2:Epithelial_cell
2.39923e-10	5.54669	0	0.031	5.38987e-06	EFCC1	Epithelial_cell	Epithelial_cell_Normal:Epithelial_cell_Tumor	EFCC1:Epithelial_cell
2.65833e-09	5.54648	0	0.025	5.97194e-05	MT3	T_cell	T_cell_Normal:T_cell_Tumor	MT3:T_cell
4.09013e-07	5.54434	0.001	0.025	0.00918847	AL158163.2	T_cell	T_cell_Normal:T_cell_Tumor	AL158163.2:T_cell
0.00084834	5.53485	0	0.015	1	AL136131.3	Tissue-resident_macrophage	Tissue-resident_macrophage_Normal:Tissue-resident_macrophage_Tumor	AL136131.3:Tissue-resident_macrophage
0.00084834	5.53485	0	0.015	1	AC137834.2	Tissue-resident_macrophage	Tissue-resident_macrophage_Normal:Tissue-resident_macrophage_Tumor	AC137834.2:Tissue-resident_macrophage
0.00084834	5.53485	0	0.015	1	CCBE1	Tissue-resident_macrophage	Tissue-resident_macrophage_Normal:Tissue-resident_macrophage_Tumor	CCBE1:Tissue-resident_macrophage
0.00084834	5.50496	0	0.015	1	VWA3B	Tissue-resident_macrophage	Tissue-resident_macrophage_Normal:Tissue-resident_macrophage_Tumor	VWA3B:Tissue-resident_macrophage
0.00084834	5.50496	0	0.015	1	TMEM220-AS1	Tissue-resident_macrophage	Tissue-resident_macrophage_Normal:Tissue-resident_macrophage_Tumor	TMEM220-AS1:Tissue-resident_macrophage
0.00258173	5.50322	0.001	0.015	1	MSANTD1	Epithelial_cell	Epithelial_cell_Normal:Epithelial_cell_Tumor	MSANTD1:Epithelial_cell
0.00259556	5.49312	0	0.071	1	TRIM58	Mast_cell	Mast_cell_Normal:Mast_cell_Tumor	TRIM58:Mast_cell
0.00259556	5.49312	0	0.071	1	ZNF451-AS1	Mast_cell	Mast_cell_Normal:Mast_cell_Tumor	ZNF451-AS1:Mast_cell
0.00259556	5.49312	0	0.071	1	AC073842.2	Mast_cell	Mast_cell_Normal:Mast_cell_Tumor	AC073842.2:Mast_cell
0.00259556	5.49312	0	0.071	1	UBL7-AS1	Mast_cell	Mast_cell_Normal:Mast_cell_Tumor	UBL7-AS1:Mast_cell
0.00259556	5.49312	0	0.071	1	TMEM266	Mast_cell	Mast_cell_Normal:Mast_cell_Tumor	TMEM266:Mast_cell
0.00259556	5.49312	0	0.071	1	AC090825.1	Mast_cell	Mast_cell_Normal:Mast_cell_Tumor	AC090825.1:Mast_cell
0.00259556	5.49312	0	0.071	1	DDX19B	Mast_cell	Mast_cell_Normal:Mast_cell_Tumor	DDX19B:Mast_cell
0.00259556	5.49312	0	0.071	1	COPZ2	Mast_cell	Mast_cell_Normal:Mast_cell_Tumor	COPZ2:Mast_cell
0.00259556	5.49312	0	0.071	1	CD40	Mast_cell	Mast_cell_Normal:Mast_cell_Tumor	CD40:Mast_cell
0.00259556	5.49312	0	0.071	1	AC008763.1	Mast_cell	Mast_cell_Normal:Mast_cell_Tumor	AC008763.1:Mast_cell
0.00084834	5.49182	0	0.015	1	NCAM1	Tissue-resident_macrophage	Tissue-resident_macrophage_Normal:Tissue-resident_macrophage_Tumor	NCAM1:Tissue-resident_macrophage
1.77676e-05	5.48754	0	0.143	0.399149	TFPI	Mast_cell	Mast_cell_Normal:Mast_cell_Tumor	TFPI:Mast_cell
0.000245215	5.4811	0	0.025	1	LINC00968	Fibroblast	Fibroblast_Normal:Fibroblast_Tumor	LINC00968:Fibroblast
2.1069e-06	5.47935	0	0.042	0.0473316	GDF6	Fibroblast	Fibroblast_Normal:Fibroblast_Tumor	GDF6:Fibroblast
0.00013621	5.47599	0	0.015	1	CABP4	Epithelial_cell	Epithelial_cell_Normal:Epithelial_cell_Tumor	CABP4:Epithelial_cell
2.30656e-06	5.47389	0	0.029	0.0518169	PPP1R2B	Tissue-resident_macrophage	Tissue-resident_macrophage_Normal:Tissue-resident_macrophage_Tumor	PPP1R2B:Tissue-resident_macrophage
3.16102e-05	5.46924	0.005	0.046	0.710124	ADAM22	Epithelial_cell	Epithelial_cell_Normal:Epithelial_cell_Tumor	ADAM22:Epithelial_cell
0.00013621	5.45872	0	0.015	1	ZNF582	Epithelial_cell	Epithelial_cell_Normal:Epithelial_cell_Tumor	ZNF582:Epithelial_cell
0.00259556	5.45723	0	0.071	1	TRIM46	Mast_cell	Mast_cell_Normal:Mast_cell_Tumor	TRIM46:Mast_cell
0.00259556	5.45723	0	0.071	1	STEAP3	Mast_cell	Mast_cell_Normal:Mast_cell_Tumor	STEAP3:Mast_cell
0.00259556	5.45723	0	0.071	1	CENPK	Mast_cell	Mast_cell_Normal:Mast_cell_Tumor	CENPK:Mast_cell
0.00259556	5.45723	0	0.071	1	SHROOM1	Mast_cell	Mast_cell_Normal:Mast_cell_Tumor	SHROOM1:Mast_cell
0.00259556	5.45723	0	0.071	1	ANGPT1	Mast_cell	Mast_cell_Normal:Mast_cell_Tumor	ANGPT1:Mast_cell
0.00259556	5.45723	0	0.071	1	AP001453.1	Mast_cell	Mast_cell_Normal:Mast_cell_Tumor	AP001453.1:Mast_cell
0.00259556	5.45723	0	0.071	1	LRP5	Mast_cell	Mast_cell_Normal:Mast_cell_Tumor	LRP5:Mast_cell
0.00259556	5.45723	0	0.071	1	AC004812.2	Mast_cell	Mast_cell_Normal:Mast_cell_Tumor	AC004812.2:Mast_cell
0.00259556	5.45723	0	0.071	1	AL928654.1	Mast_cell	Mast_cell_Normal:Mast_cell_Tumor	AL928654.1:Mast_cell
0.00259556	5.45723	0	0.071	1	RAB26	Mast_cell	Mast_cell_Normal:Mast_cell_Tumor	RAB26:Mast_cell
0.00259556	5.45723	0	0.071	1	SULT1A2	Mast_cell	Mast_cell_Normal:Mast_cell_Tumor	SULT1A2:Mast_cell
0.00259556	5.45723	0	0.071	1	FAM57A	Mast_cell	Mast_cell_Normal:Mast_cell_Tumor	FAM57A:Mast_cell
0.00259556	5.45723	0	0.071	1	AL118506.1	Mast_cell	Mast_cell_Normal:Mast_cell_Tumor	AL118506.1:Mast_cell
0.000347365	5.45038	0	0.013	1	C20orf197	T_cell	T_cell_Normal:T_cell_Tumor	C20orf197:T_cell
4.00056e-09	5.43772	0	0.016	8.98726e-05	TCEAL2	Plasma_cell	Plasma_cell_Normal:Plasma_cell_Tumor	TCEAL2:Plasma_cell
0.00084834	5.43108	0	0.015	1	C1QTNF4	Tissue-resident_macrophage	Tissue-resident_macrophage_Normal:Tissue-resident_macrophage_Tumor	C1QTNF4:Tissue-resident_macrophage
0.000347365	5.43001	0	0.013	1	AC104187.1	T_cell	T_cell_Normal:T_cell_Tumor	AC104187.1:T_cell
0.00278069	5.42618	0	0.017	1	GPC5	Fibroblast	Fibroblast_Normal:Fibroblast_Tumor	GPC5:Fibroblast
0.00113081	5.41515	0	0.033	1	FAM90A1	Endothelial_cell	Endothelial_cell_Normal:Endothelial_cell_Tumor	FAM90A1:Endothelial_cell
0.000347365	5.40128	0	0.013	1	DTX4	T_cell	T_cell_Normal:T_cell_Tumor	DTX4:T_cell
0.00113081	5.39493	0	0.033	1	SMIM1	Endothelial_cell	Endothelial_cell_Normal:Endothelial_cell_Tumor	SMIM1:Endothelial_cell
0.00113081	5.39493	0	0.033	1	RUNX3	Endothelial_cell	Endothelial_cell_Normal:Endothelial_cell_Tumor	RUNX3:Endothelial_cell
0.00113081	5.39493	0	0.033	1	TRAF3IP3	Endothelial_cell	Endothelial_cell_Normal:Endothelial_cell_Tumor	TRAF3IP3:Endothelial_cell
0.00113081	5.39493	0	0.033	1	AC093010.2	Endothelial_cell	Endothelial_cell_Normal:Endothelial_cell_Tumor	AC093010.2:Endothelial_cell
0.00113081	5.39493	0	0.033	1	TRIM59	Endothelial_cell	Endothelial_cell_Normal:Endothelial_cell_Tumor	TRIM59:Endothelial_cell
0.00113081	5.39493	0	0.033	1	GTF2H4	Endothelial_cell	Endothelial_cell_Normal:Endothelial_cell_Tumor	GTF2H4:Endothelial_cell
0.00113081	5.39493	0	0.033	1	CCR6	Endothelial_cell	Endothelial_cell_Normal:Endothelial_cell_Tumor	CCR6:Endothelial_cell
0.00113081	5.39493	0	0.033	1	TRBV5-3	Endothelial_cell	Endothelial_cell_Normal:Endothelial_cell_Tumor	TRBV5-3:Endothelial_cell
0.00113081	5.39493	0	0.033	1	P2RY10	Endothelial_cell	Endothelial_cell_Normal:Endothelial_cell_Tumor	P2RY10:Endothelial_cell
0.00113081	5.39493	0	0.033	1	AC040970.1	Endothelial_cell	Endothelial_cell_Normal:Endothelial_cell_Tumor	AC040970.1:Endothelial_cell
0.00113081	5.39493	0	0.033	1	GATA3	Endothelial_cell	Endothelial_cell_Normal:Endothelial_cell_Tumor	GATA3:Endothelial_cell
0.00113081	5.39493	0	0.033	1	TRAV22	Endothelial_cell	Endothelial_cell_Normal:Endothelial_cell_Tumor	TRAV22:Endothelial_cell
0.00113081	5.39493	0	0.033	1	IGHV3-7	Endothelial_cell	Endothelial_cell_Normal:Endothelial_cell_Tumor	IGHV3-7:Endothelial_cell
0.00113081	5.39493	0	0.033	1	CD7	Endothelial_cell	Endothelial_cell_Normal:Endothelial_cell_Tumor	CD7:Endothelial_cell
0.00113081	5.39493	0	0.033	1	FO393401.1	Endothelial_cell	Endothelial_cell_Normal:Endothelial_cell_Tumor	FO393401.1:Endothelial_cell
0.00113081	5.39493	0	0.033	1	RGL4	Endothelial_cell	Endothelial_cell_Normal:Endothelial_cell_Tumor	RGL4:Endothelial_cell
0.00259556	5.39411	0	0.071	1	PMF1	Mast_cell	Mast_cell_Normal:Mast_cell_Tumor	PMF1:Mast_cell
0.00259556	5.39411	0	0.071	1	ACTN2	Mast_cell	Mast_cell_Normal:Mast_cell_Tumor	ACTN2:Mast_cell
0.00259556	5.39411	0	0.071	1	WDCP	Mast_cell	Mast_cell_Normal:Mast_cell_Tumor	WDCP:Mast_cell
0.00259556	5.39411	0	0.071	1	SNX18	Mast_cell	Mast_cell_Normal:Mast_cell_Tumor	SNX18:Mast_cell
0.00259556	5.39411	0	0.071	1	HIST1H3A	Mast_cell	Mast_cell_Normal:Mast_cell_Tumor	HIST1H3A:Mast_cell
0.00259556	5.39411	0	0.071	1	EGFL8	Mast_cell	Mast_cell_Normal:Mast_cell_Tumor	EGFL8:Mast_cell
0.00259556	5.39411	0	0.071	1	DICER1-AS1	Mast_cell	Mast_cell_Normal:Mast_cell_Tumor	DICER1-AS1:Mast_cell
0.00259556	5.39411	0	0.071	1	ZSCAN30	Mast_cell	Mast_cell_Normal:Mast_cell_Tumor	ZSCAN30:Mast_cell
0.00259556	5.39411	0	0.071	1	PHLPP1	Mast_cell	Mast_cell_Normal:Mast_cell_Tumor	PHLPP1:Mast_cell
0.00259556	5.39411	0	0.071	1	ZNF442	Mast_cell	Mast_cell_Normal:Mast_cell_Tumor	ZNF442:Mast_cell
0.00259556	5.39411	0	0.071	1	ZNF285	Mast_cell	Mast_cell_Normal:Mast_cell_Tumor	ZNF285:Mast_cell
0.000305403	5.39048	0.003	0.067	1	ARHGEF10L	Endothelial_cell	Endothelial_cell_Normal:Endothelial_cell_Tumor	ARHGEF10L:Endothelial_cell
0.00278069	5.38466	0	0.017	1	FBXO2	Fibroblast	Fibroblast_Normal:Fibroblast_Tumor	FBXO2:Fibroblast
0.00946245	5.38038	0.004	0.029	1	AC108718.1	Tissue-resident_macrophage	Tissue-resident_macrophage_Normal:Tissue-resident_macrophage_Tumor	AC108718.1:Tissue-resident_macrophage
0.000245215	5.37329	0	0.025	1	AC024941.2	Fibroblast	Fibroblast_Normal:Fibroblast_Tumor	AC024941.2:Fibroblast
3.06024e-19	5.37204	0.001	0.062	6.87483e-15	C1orf127	Epithelial_cell	Epithelial_cell_Normal:Epithelial_cell_Tumor	C1orf127:Epithelial_cell
0.00280885	5.3717	0.006	0.067	1	CDK14	Endothelial_cell	Endothelial_cell_Normal:Endothelial_cell_Tumor	CDK14:Endothelial_cell
0.00259556	5.36525	0	0.071	1	HIVEP3	Mast_cell	Mast_cell_Normal:Mast_cell_Tumor	HIVEP3:Mast_cell
0.00259556	5.36525	0	0.071	1	TAF5L	Mast_cell	Mast_cell_Normal:Mast_cell_Tumor	TAF5L:Mast_cell
0.00259556	5.36525	0	0.071	1	SETMAR	Mast_cell	Mast_cell_Normal:Mast_cell_Tumor	SETMAR:Mast_cell
0.00259556	5.36525	0	0.071	1	ALDH7A1	Mast_cell	Mast_cell_Normal:Mast_cell_Tumor	ALDH7A1:Mast_cell
0.00259556	5.36525	0	0.071	1	ZNF777	Mast_cell	Mast_cell_Normal:Mast_cell_Tumor	ZNF777:Mast_cell
0.00259556	5.36525	0	0.071	1	AC090204.1	Mast_cell	Mast_cell_Normal:Mast_cell_Tumor	AC090204.1:Mast_cell
0.00259556	5.36525	0	0.071	1	AC120053.1	Mast_cell	Mast_cell_Normal:Mast_cell_Tumor	AC120053.1:Mast_cell
0.00259556	5.36525	0	0.071	1	HELLS	Mast_cell	Mast_cell_Normal:Mast_cell_Tumor	HELLS:Mast_cell
0.00259556	5.36525	0	0.071	1	LINC01252	Mast_cell	Mast_cell_Normal:Mast_cell_Tumor	LINC01252:Mast_cell
0.00259556	5.36525	0	0.071	1	FGF9	Mast_cell	Mast_cell_Normal:Mast_cell_Tumor	FGF9:Mast_cell
0.00259556	5.36525	0	0.071	1	L2HGDH	Mast_cell	Mast_cell_Normal:Mast_cell_Tumor	L2HGDH:Mast_cell
0.00259556	5.36525	0	0.071	1	MED24	Mast_cell	Mast_cell_Normal:Mast_cell_Tumor	MED24:Mast_cell
0.00259556	5.36525	0	0.071	1	SMOX	Mast_cell	Mast_cell_Normal:Mast_cell_Tumor	SMOX:Mast_cell
0.00259556	5.36525	0	0.071	1	CD320	Mast_cell	Mast_cell_Normal:Mast_cell_Tumor	CD320:Mast_cell
0.00259556	5.36525	0	0.071	1	BORCS8	Mast_cell	Mast_cell_Normal:Mast_cell_Tumor	BORCS8:Mast_cell
0.00259556	5.36525	0	0.071	1	ARHGAP35	Mast_cell	Mast_cell_Normal:Mast_cell_Tumor	ARHGAP35:Mast_cell
0.000331862	5.36469	0.002	0.034	1	WIF1	Fibroblast	Fibroblast_Normal:Fibroblast_Tumor	WIF1:Fibroblast
0.000347365	5.36084	0	0.013	1	ID2-AS1	T_cell	T_cell_Normal:T_cell_Tumor	ID2-AS1:T_cell
1.98536e-06	5.35928	0.001	0.031	0.0446011	AK5	Epithelial_cell	Epithelial_cell_Normal:Epithelial_cell_Tumor	AK5:Epithelial_cell
0.000245215	5.35894	0	0.025	1	MROH8	Fibroblast	Fibroblast_Normal:Fibroblast_Tumor	MROH8:Fibroblast
0.000347365	5.35607	0	0.013	1	AC011444.1	T_cell	T_cell_Normal:T_cell_Tumor	AC011444.1:T_cell
0.00278069	5.35061	0	0.017	1	AC012636.1	Fibroblast	Fibroblast_Normal:Fibroblast_Tumor	AC012636.1:Fibroblast
0.00113081	5.35044	0	0.033	1	GNG12-AS1	Endothelial_cell	Endothelial_cell_Normal:Endothelial_cell_Tumor	GNG12-AS1:Endothelial_cell
0.00113081	5.35044	0	0.033	1	GNG4	Endothelial_cell	Endothelial_cell_Normal:Endothelial_cell_Tumor	GNG4:Endothelial_cell
0.00113081	5.35044	0	0.033	1	AC105345.1	Endothelial_cell	Endothelial_cell_Normal:Endothelial_cell_Tumor	AC105345.1:Endothelial_cell
0.00113081	5.35044	0	0.033	1	DDR1	Endothelial_cell	Endothelial_cell_Normal:Endothelial_cell_Tumor	DDR1:Endothelial_cell
0.00113081	5.35044	0	0.033	1	AL136320.1	Endothelial_cell	Endothelial_cell_Normal:Endothelial_cell_Tumor	AL136320.1:Endothelial_cell
0.00113081	5.35044	0	0.033	1	CLEC12A	Endothelial_cell	Endothelial_cell_Normal:Endothelial_cell_Tumor	CLEC12A:Endothelial_cell
0.00113081	5.35044	0	0.033	1	BAIAP3	Endothelial_cell	Endothelial_cell_Normal:Endothelial_cell_Tumor	BAIAP3:Endothelial_cell
0.00113081	5.35044	0	0.033	1	AC002553.1	Endothelial_cell	Endothelial_cell_Normal:Endothelial_cell_Tumor	AC002553.1:Endothelial_cell
0.00113081	5.35044	0	0.033	1	PROSER3	Endothelial_cell	Endothelial_cell_Normal:Endothelial_cell_Tumor	PROSER3:Endothelial_cell
0.00113081	5.34984	0	0.033	1	SLC2A12	Endothelial_cell	Endothelial_cell_Normal:Endothelial_cell_Tumor	SLC2A12:Endothelial_cell
0.00113081	5.34984	0	0.033	1	KIF25-AS1	Endothelial_cell	Endothelial_cell_Normal:Endothelial_cell_Tumor	KIF25-AS1:Endothelial_cell
0.00113081	5.34984	0	0.033	1	NPR2	Endothelial_cell	Endothelial_cell_Normal:Endothelial_cell_Tumor	NPR2:Endothelial_cell
0.00113081	5.34984	0	0.033	1	P2RX7	Endothelial_cell	Endothelial_cell_Normal:Endothelial_cell_Tumor	P2RX7:Endothelial_cell
0.00113081	5.34984	0	0.033	1	TDRD9	Endothelial_cell	Endothelial_cell_Normal:Endothelial_cell_Tumor	TDRD9:Endothelial_cell
0.00113081	5.34984	0	0.033	1	AL031665.2	Endothelial_cell	Endothelial_cell_Normal:Endothelial_cell_Tumor	AL031665.2:Endothelial_cell
0.00113081	5.34984	0	0.033	1	AC020928.2	Endothelial_cell	Endothelial_cell_Normal:Endothelial_cell_Tumor	AC020928.2:Endothelial_cell
2.30656e-06	5.34803	0	0.029	0.0518169	AC122108.2	Tissue-resident_macrophage	Tissue-resident_macrophage_Normal:Tissue-resident_macrophage_Tumor	AC122108.2:Tissue-resident_macrophage
0.00113081	5.34774	0	0.033	1	AL603839.3	Endothelial_cell	Endothelial_cell_Normal:Endothelial_cell_Tumor	AL603839.3:Endothelial_cell
0.00113081	5.34774	0	0.033	1	AL049597.2	Endothelial_cell	Endothelial_cell_Normal:Endothelial_cell_Tumor	AL049597.2:Endothelial_cell
0.00113081	5.34774	0	0.033	1	AC107027.1	Endothelial_cell	Endothelial_cell_Normal:Endothelial_cell_Tumor	AC107027.1:Endothelial_cell
0.00113081	5.34774	0	0.033	1	AP001107.9	Endothelial_cell	Endothelial_cell_Normal:Endothelial_cell_Tumor	AP001107.9:Endothelial_cell
0.00113081	5.34774	0	0.033	1	INTS6-AS1	Endothelial_cell	Endothelial_cell_Normal:Endothelial_cell_Tumor	INTS6-AS1:Endothelial_cell
0.00113081	5.34774	0	0.033	1	AL136295.5	Endothelial_cell	Endothelial_cell_Normal:Endothelial_cell_Tumor	AL136295.5:Endothelial_cell
0.00113081	5.34774	0	0.033	1	BEGAIN	Endothelial_cell	Endothelial_cell_Normal:Endothelial_cell_Tumor	BEGAIN:Endothelial_cell
0.000222532	5.34638	0.001	0.029	1	GPRASP1	Tissue-resident_macrophage	Tissue-resident_macrophage_Normal:Tissue-resident_macrophage_Tumor	GPRASP1:Tissue-resident_macrophage
2.30656e-06	5.34537	0	0.029	0.0518169	FAM169A	Tissue-resident_macrophage	Tissue-resident_macrophage_Normal:Tissue-resident_macrophage_Tumor	FAM169A:Tissue-resident_macrophage
2.79269e-15	5.34319	0.002	0.127	6.27378e-11	XPNPEP2	Fibroblast	Fibroblast_Normal:Fibroblast_Tumor	XPNPEP2:Fibroblast
0.00278069	5.34189	0	0.017	1	ARMH1	Fibroblast	Fibroblast_Normal:Fibroblast_Tumor	ARMH1:Fibroblast
0.00084834	5.33999	0	0.015	1	HOXA4	Tissue-resident_macrophage	Tissue-resident_macrophage_Normal:Tissue-resident_macrophage_Tumor	HOXA4:Tissue-resident_macrophage
0.00084834	5.33999	0	0.015	1	SULT1A4	Tissue-resident_macrophage	Tissue-resident_macrophage_Normal:Tissue-resident_macrophage_Tumor	SULT1A4:Tissue-resident_macrophage
2.70397e-09	5.33789	0	0.025	6.07447e-05	RIMS2	T_cell	T_cell_Normal:T_cell_Tumor	RIMS2:T_cell
0.000347365	5.33777	0	0.013	1	SPATC1	T_cell	T_cell_Normal:T_cell_Tumor	SPATC1:T_cell
2.20675e-14	5.33062	0.002	0.062	4.95746e-10	ARNT2	Epithelial_cell	Epithelial_cell_Normal:Epithelial_cell_Tumor	ARNT2:Epithelial_cell
2.39923e-10	5.33011	0	0.031	5.38987e-06	NPAS3	Epithelial_cell	Epithelial_cell_Normal:Epithelial_cell_Tumor	NPAS3:Epithelial_cell
0.00258173	5.32716	0.001	0.015	1	EFHB	Epithelial_cell	Epithelial_cell_Normal:Epithelial_cell_Tumor	EFHB:Epithelial_cell
1.08825e-06	5.32689	0.001	0.044	0.0244476	LINC01220	Tissue-resident_macrophage	Tissue-resident_macrophage_Normal:Tissue-resident_macrophage_Tumor	LINC01220:Tissue-resident_macrophage
2.50368e-29	5.32661	0.045	0.39	5.62452e-25	DPT	Fibroblast	Fibroblast_Normal:Fibroblast_Tumor	DPT:Fibroblast
0.00013621	5.32513	0	0.015	1	LINC01765	Epithelial_cell	Epithelial_cell_Normal:Epithelial_cell_Tumor	LINC01765:Epithelial_cell
0.000347365	5.32322	0	0.013	1	AL359924.1	T_cell	T_cell_Normal:T_cell_Tumor	AL359924.1:T_cell
0.00113081	5.32203	0	0.033	1	FAM41C	Endothelial_cell	Endothelial_cell_Normal:Endothelial_cell_Tumor	FAM41C:Endothelial_cell
0.00113081	5.32203	0	0.033	1	AC092171.4	Endothelial_cell	Endothelial_cell_Normal:Endothelial_cell_Tumor	AC092171.4:Endothelial_cell
0.00113081	5.32203	0	0.033	1	ASMTL-AS1	Endothelial_cell	Endothelial_cell_Normal:Endothelial_cell_Tumor	ASMTL-AS1:Endothelial_cell
0.00113081	5.32203	0	0.033	1	FAM66A	Endothelial_cell	Endothelial_cell_Normal:Endothelial_cell_Tumor	FAM66A:Endothelial_cell
0.00113081	5.32203	0	0.033	1	CARNS1	Endothelial_cell	Endothelial_cell_Normal:Endothelial_cell_Tumor	CARNS1:Endothelial_cell
0.00113081	5.32203	0	0.033	1	RORA-AS1	Endothelial_cell	Endothelial_cell_Normal:Endothelial_cell_Tumor	RORA-AS1:Endothelial_cell
0.00113081	5.32203	0	0.033	1	LINC02137	Endothelial_cell	Endothelial_cell_Normal:Endothelial_cell_Tumor	LINC02137:Endothelial_cell
0.00113081	5.32203	0	0.033	1	CCDC40	Endothelial_cell	Endothelial_cell_Normal:Endothelial_cell_Tumor	CCDC40:Endothelial_cell
0.00113081	5.32203	0	0.033	1	PTOV1-AS2	Endothelial_cell	Endothelial_cell_Normal:Endothelial_cell_Tumor	PTOV1-AS2:Endothelial_cell
0.00113081	5.32203	0	0.033	1	AC010889.1	Endothelial_cell	Endothelial_cell_Normal:Endothelial_cell_Tumor	AC010889.1:Endothelial_cell
0.00113081	5.32203	0	0.033	1	Z82206.1	Endothelial_cell	Endothelial_cell_Normal:Endothelial_cell_Tumor	Z82206.1:Endothelial_cell
0.00113081	5.31884	0	0.033	1	BRINP3	Endothelial_cell	Endothelial_cell_Normal:Endothelial_cell_Tumor	BRINP3:Endothelial_cell
0.00113081	5.31884	0	0.033	1	AC116614.1	Endothelial_cell	Endothelial_cell_Normal:Endothelial_cell_Tumor	AC116614.1:Endothelial_cell
0.00113081	5.31884	0	0.033	1	SLC4A5	Endothelial_cell	Endothelial_cell_Normal:Endothelial_cell_Tumor	SLC4A5:Endothelial_cell
0.00113081	5.31884	0	0.033	1	KCNK7	Endothelial_cell	Endothelial_cell_Normal:Endothelial_cell_Tumor	KCNK7:Endothelial_cell
0.00113081	5.31884	0	0.033	1	CFAP70	Endothelial_cell	Endothelial_cell_Normal:Endothelial_cell_Tumor	CFAP70:Endothelial_cell
0.00113081	5.31884	0	0.033	1	FRMD5	Endothelial_cell	Endothelial_cell_Normal:Endothelial_cell_Tumor	FRMD5:Endothelial_cell
0.00113081	5.31884	0	0.033	1	AL132821.1	Endothelial_cell	Endothelial_cell_Normal:Endothelial_cell_Tumor	AL132821.1:Endothelial_cell
0.00113081	5.31884	0	0.033	1	ZNF98	Endothelial_cell	Endothelial_cell_Normal:Endothelial_cell_Tumor	ZNF98:Endothelial_cell
0.00113081	5.31884	0	0.033	1	FP236315.1	Endothelial_cell	Endothelial_cell_Normal:Endothelial_cell_Tumor	FP236315.1:Endothelial_cell
0.00278069	5.31818	0	0.017	1	AC015982.1	Fibroblast	Fibroblast_Normal:Fibroblast_Tumor	AC015982.1:Fibroblast
0.00084834	5.31723	0	0.015	1	AL137145.2	Tissue-resident_macrophage	Tissue-resident_macrophage_Normal:Tissue-resident_macrophage_Tumor	AL137145.2:Tissue-resident_macrophage
0.00084834	5.31723	0	0.015	1	AC133919.2	Tissue-resident_macrophage	Tissue-resident_macrophage_Normal:Tissue-resident_macrophage_Tumor	AC133919.2:Tissue-resident_macrophage
0.00084834	5.31723	0	0.015	1	RHPN2	Tissue-resident_macrophage	Tissue-resident_macrophage_Normal:Tissue-resident_macrophage_Tumor	RHPN2:Tissue-resident_macrophage
2.2504e-05	5.30814	0	0.034	0.505551	PENK	Fibroblast	Fibroblast_Normal:Fibroblast_Tumor	PENK:Fibroblast
0.000245215	5.30733	0	0.025	1	GRIK1	Fibroblast	Fibroblast_Normal:Fibroblast_Tumor	GRIK1:Fibroblast
0.000347365	5.30393	0	0.013	1	MOB3B	T_cell	T_cell_Normal:T_cell_Tumor	MOB3B:T_cell
2.30656e-06	5.30256	0	0.029	0.0518169	LINC02471	Tissue-resident_macrophage	Tissue-resident_macrophage_Normal:Tissue-resident_macrophage_Tumor	LINC02471:Tissue-resident_macrophage
0.00491255	5.30181	0.001	0.013	1	ANKRD22	T_cell	T_cell_Normal:T_cell_Tumor	ANKRD22:T_cell
2.73235e-13	5.29788	0.009	0.144	6.13823e-09	SLPI	Fibroblast	Fibroblast_Normal:Fibroblast_Tumor	SLPI:Fibroblast
0.00013621	5.2905	0	0.015	1	AC106707.1	Epithelial_cell	Epithelial_cell_Normal:Epithelial_cell_Tumor	AC106707.1:Epithelial_cell
0.00491255	5.27902	0.001	0.013	1	ARL11	T_cell	T_cell_Normal:T_cell_Tumor	ARL11:T_cell
0.00259556	5.27779	0	0.071	1	DPPA4	Mast_cell	Mast_cell_Normal:Mast_cell_Tumor	DPPA4:Mast_cell
0.00259556	5.27779	0	0.071	1	LINC00886	Mast_cell	Mast_cell_Normal:Mast_cell_Tumor	LINC00886:Mast_cell
0.00259556	5.27779	0	0.071	1	OCLN	Mast_cell	Mast_cell_Normal:Mast_cell_Tumor	OCLN:Mast_cell
0.00259556	5.27779	0	0.071	1	AC123595.1	Mast_cell	Mast_cell_Normal:Mast_cell_Tumor	AC123595.1:Mast_cell
0.00259556	5.27779	0	0.071	1	FAM156A	Mast_cell	Mast_cell_Normal:Mast_cell_Tumor	FAM156A:Mast_cell
0.00259556	5.27779	0	0.071	1	LDHC	Mast_cell	Mast_cell_Normal:Mast_cell_Tumor	LDHC:Mast_cell
0.00259556	5.27779	0	0.071	1	TBC1D30	Mast_cell	Mast_cell_Normal:Mast_cell_Tumor	TBC1D30:Mast_cell
0.00259556	5.27779	0	0.071	1	AC007686.3	Mast_cell	Mast_cell_Normal:Mast_cell_Tumor	AC007686.3:Mast_cell
0.00259556	5.27779	0	0.071	1	KIAA0895L	Mast_cell	Mast_cell_Normal:Mast_cell_Tumor	KIAA0895L:Mast_cell
0.00259556	5.27779	0	0.071	1	DHODH	Mast_cell	Mast_cell_Normal:Mast_cell_Tumor	DHODH:Mast_cell
0.00259556	5.27779	0	0.071	1	PIP4K2B	Mast_cell	Mast_cell_Normal:Mast_cell_Tumor	PIP4K2B:Mast_cell
0.00113081	5.27591	0	0.033	1	C1orf226	Endothelial_cell	Endothelial_cell_Normal:Endothelial_cell_Tumor	C1orf226:Endothelial_cell
0.00113081	5.27591	0	0.033	1	SPEG	Endothelial_cell	Endothelial_cell_Normal:Endothelial_cell_Tumor	SPEG:Endothelial_cell
0.00113081	5.27591	0	0.033	1	SUMO4	Endothelial_cell	Endothelial_cell_Normal:Endothelial_cell_Tumor	SUMO4:Endothelial_cell
0.00113081	5.27591	0	0.033	1	SMCO3	Endothelial_cell	Endothelial_cell_Normal:Endothelial_cell_Tumor	SMCO3:Endothelial_cell
0.00113081	5.27591	0	0.033	1	USP30-AS1	Endothelial_cell	Endothelial_cell_Normal:Endothelial_cell_Tumor	USP30-AS1:Endothelial_cell
0.00113081	5.27591	0	0.033	1	NOS1	Endothelial_cell	Endothelial_cell_Normal:Endothelial_cell_Tumor	NOS1:Endothelial_cell
0.00113081	5.27591	0	0.033	1	HBA1	Endothelial_cell	Endothelial_cell_Normal:Endothelial_cell_Tumor	HBA1:Endothelial_cell
0.00113081	5.27591	0	0.033	1	AC124319.2	Endothelial_cell	Endothelial_cell_Normal:Endothelial_cell_Tumor	AC124319.2:Endothelial_cell
0.00113081	5.27591	0	0.033	1	AC020910.4	Endothelial_cell	Endothelial_cell_Normal:Endothelial_cell_Tumor	AC020910.4:Endothelial_cell
0.00278069	5.27421	0	0.017	1	AC107982.3	Fibroblast	Fibroblast_Normal:Fibroblast_Tumor	AC107982.3:Fibroblast
3.26027e-05	5.27086	0.006	0.1	0.73242	ZNF610	Endothelial_cell	Endothelial_cell_Normal:Endothelial_cell_Tumor	ZNF610:Endothelial_cell
0.00258173	5.26898	0.001	0.015	1	STOX2	Epithelial_cell	Epithelial_cell_Normal:Epithelial_cell_Tumor	STOX2:Epithelial_cell
0.00258173	5.26806	0.001	0.015	1	NME5	Epithelial_cell	Epithelial_cell_Normal:Epithelial_cell_Tumor	NME5:Epithelial_cell
0.000305403	5.2659	0.003	0.067	1	SKAP1	Endothelial_cell	Endothelial_cell_Normal:Endothelial_cell_Tumor	SKAP1:Endothelial_cell
8.4049e-09	5.26348	0.004	0.062	0.000188816	SLC18A1	Epithelial_cell	Epithelial_cell_Normal:Epithelial_cell_Tumor	SLC18A1:Epithelial_cell
0.000305403	5.25812	0.003	0.067	1	LINC01515	Endothelial_cell	Endothelial_cell_Normal:Endothelial_cell_Tumor	LINC01515:Endothelial_cell
3.68316e-11	5.25643	0.001	0.046	8.27422e-07	KIF5C	Epithelial_cell	Epithelial_cell_Normal:Epithelial_cell_Tumor	KIF5C:Epithelial_cell
0.00013621	5.25485	0	0.015	1	CELF4	Epithelial_cell	Epithelial_cell_Normal:Epithelial_cell_Tumor	CELF4:Epithelial_cell
0.000305403	5.25284	0.003	0.067	1	AL356275.1	Endothelial_cell	Endothelial_cell_Normal:Endothelial_cell_Tumor	AL356275.1:Endothelial_cell
0.00258173	5.25185	0.001	0.015	1	COL4A5	Epithelial_cell	Epithelial_cell_Normal:Epithelial_cell_Tumor	COL4A5:Epithelial_cell
0.00084834	5.24375	0	0.015	1	ALPP	Tissue-resident_macrophage	Tissue-resident_macrophage_Normal:Tissue-resident_macrophage_Tumor	ALPP:Tissue-resident_macrophage
2.35585e-15	5.23739	0.009	0.161	5.29242e-11	OMD	Fibroblast	Fibroblast_Normal:Fibroblast_Tumor	OMD:Fibroblast
2.39923e-10	5.23624	0	0.031	5.38987e-06	TRAV27	Epithelial_cell	Epithelial_cell_Normal:Epithelial_cell_Tumor	TRAV27:Epithelial_cell
0.000347365	5.23406	0	0.013	1	AC105760.2	T_cell	T_cell_Normal:T_cell_Tumor	AC105760.2:T_cell
0.00258173	5.22889	0.001	0.015	1	ITGA10	Epithelial_cell	Epithelial_cell_Normal:Epithelial_cell_Tumor	ITGA10:Epithelial_cell
0.000347365	5.22013	0	0.013	1	LMF1-AS1	T_cell	T_cell_Normal:T_cell_Tumor	LMF1-AS1:T_cell
2.2504e-05	5.21256	0	0.034	0.505551	AL080250.1	Fibroblast	Fibroblast_Normal:Fibroblast_Tumor	AL080250.1:Fibroblast
3.51959e-08	5.21243	0.004	0.076	0.000790675	CNTFR	Fibroblast	Fibroblast_Normal:Fibroblast_Tumor	CNTFR:Fibroblast
0.00113081	5.20809	0	0.033	1	LINC00982	Endothelial_cell	Endothelial_cell_Normal:Endothelial_cell_Tumor	LINC00982:Endothelial_cell
0.00113081	5.20809	0	0.033	1	IGKV1-5	Endothelial_cell	Endothelial_cell_Normal:Endothelial_cell_Tumor	IGKV1-5:Endothelial_cell
0.00113081	5.20809	0	0.033	1	ZNF717	Endothelial_cell	Endothelial_cell_Normal:Endothelial_cell_Tumor	ZNF717:Endothelial_cell
0.00113081	5.20809	0	0.033	1	AC053527.1	Endothelial_cell	Endothelial_cell_Normal:Endothelial_cell_Tumor	AC053527.1:Endothelial_cell
0.00113081	5.20809	0	0.033	1	AC022217.3	Endothelial_cell	Endothelial_cell_Normal:Endothelial_cell_Tumor	AC022217.3:Endothelial_cell
0.00113081	5.20809	0	0.033	1	AL024498.1	Endothelial_cell	Endothelial_cell_Normal:Endothelial_cell_Tumor	AL024498.1:Endothelial_cell
0.00113081	5.20809	0	0.033	1	AL662797.1	Endothelial_cell	Endothelial_cell_Normal:Endothelial_cell_Tumor	AL662797.1:Endothelial_cell
0.00113081	5.20809	0	0.033	1	EDRF1-AS1	Endothelial_cell	Endothelial_cell_Normal:Endothelial_cell_Tumor	EDRF1-AS1:Endothelial_cell
0.00113081	5.20809	0	0.033	1	ZNF843	Endothelial_cell	Endothelial_cell_Normal:Endothelial_cell_Tumor	ZNF843:Endothelial_cell
0.00113081	5.20809	0	0.033	1	AF064858.3	Endothelial_cell	Endothelial_cell_Normal:Endothelial_cell_Tumor	AF064858.3:Endothelial_cell
2.30656e-06	5.20801	0	0.029	0.0518169	TWIST2	Tissue-resident_macrophage	Tissue-resident_macrophage_Normal:Tissue-resident_macrophage_Tumor	TWIST2:Tissue-resident_macrophage
2.30656e-06	5.20801	0	0.029	0.0518169	AC048341.1	Tissue-resident_macrophage	Tissue-resident_macrophage_Normal:Tissue-resident_macrophage_Tumor	AC048341.1:Tissue-resident_macrophage
0.00278069	5.20799	0	0.017	1	PCDHGA11	Fibroblast	Fibroblast_Normal:Fibroblast_Tumor	PCDHGA11:Fibroblast
0.00258173	5.20648	0.001	0.015	1	PTH2R	Epithelial_cell	Epithelial_cell_Normal:Epithelial_cell_Tumor	PTH2R:Epithelial_cell
0.00258173	5.20137	0.001	0.015	1	MTRNR2L6	Epithelial_cell	Epithelial_cell_Normal:Epithelial_cell_Tumor	MTRNR2L6:Epithelial_cell
0.00259556	5.19816	0	0.071	1	GREM2	Mast_cell	Mast_cell_Normal:Mast_cell_Tumor	GREM2:Mast_cell
0.00259556	5.19816	0	0.071	1	RIOX2	Mast_cell	Mast_cell_Normal:Mast_cell_Tumor	RIOX2:Mast_cell
0.00259556	5.19816	0	0.071	1	SLC35G2	Mast_cell	Mast_cell_Normal:Mast_cell_Tumor	SLC35G2:Mast_cell
0.00259556	5.19816	0	0.071	1	AC124016.1	Mast_cell	Mast_cell_Normal:Mast_cell_Tumor	AC124016.1:Mast_cell
0.00259556	5.19816	0	0.071	1	CRHBP	Mast_cell	Mast_cell_Normal:Mast_cell_Tumor	CRHBP:Mast_cell
0.00259556	5.19816	0	0.071	1	HOXA4	Mast_cell	Mast_cell_Normal:Mast_cell_Tumor	HOXA4:Mast_cell
0.00259556	5.19816	0	0.071	1	LINC01176	Mast_cell	Mast_cell_Normal:Mast_cell_Tumor	LINC01176:Mast_cell
0.00259556	5.19816	0	0.071	1	POMZP3	Mast_cell	Mast_cell_Normal:Mast_cell_Tumor	POMZP3:Mast_cell
0.00259556	5.19816	0	0.071	1	STS	Mast_cell	Mast_cell_Normal:Mast_cell_Tumor	STS:Mast_cell
0.00259556	5.19816	0	0.071	1	SLITRK4	Mast_cell	Mast_cell_Normal:Mast_cell_Tumor	SLITRK4:Mast_cell
0.00259556	5.19816	0	0.071	1	FOCAD	Mast_cell	Mast_cell_Normal:Mast_cell_Tumor	FOCAD:Mast_cell
0.00259556	5.19816	0	0.071	1	AC009652.2	Mast_cell	Mast_cell_Normal:Mast_cell_Tumor	AC009652.2:Mast_cell
0.00259556	5.19816	0	0.071	1	SLC25A28	Mast_cell	Mast_cell_Normal:Mast_cell_Tumor	SLC25A28:Mast_cell
0.00259556	5.19816	0	0.071	1	TAS2R31	Mast_cell	Mast_cell_Normal:Mast_cell_Tumor	TAS2R31:Mast_cell
0.00259556	5.19816	0	0.071	1	FLT3	Mast_cell	Mast_cell_Normal:Mast_cell_Tumor	FLT3:Mast_cell
0.00259556	5.19816	0	0.071	1	RCBTB1	Mast_cell	Mast_cell_Normal:Mast_cell_Tumor	RCBTB1:Mast_cell
0.00259556	5.19816	0	0.071	1	AL139089.1	Mast_cell	Mast_cell_Normal:Mast_cell_Tumor	AL139089.1:Mast_cell
0.00259556	5.19816	0	0.071	1	NPIPB4	Mast_cell	Mast_cell_Normal:Mast_cell_Tumor	NPIPB4:Mast_cell
0.00259556	5.19816	0	0.071	1	GRAPL	Mast_cell	Mast_cell_Normal:Mast_cell_Tumor	GRAPL:Mast_cell
0.00259556	5.19816	0	0.071	1	THAP7-AS1	Mast_cell	Mast_cell_Normal:Mast_cell_Tumor	THAP7-AS1:Mast_cell
0.00259556	5.19816	0	0.071	1	FAM83F	Mast_cell	Mast_cell_Normal:Mast_cell_Tumor	FAM83F:Mast_cell
0.00259556	5.19816	0	0.071	1	AP001505.1	Mast_cell	Mast_cell_Normal:Mast_cell_Tumor	AP001505.1:Mast_cell
0.00278069	5.1714	0	0.017	1	PLD5	Fibroblast	Fibroblast_Normal:Fibroblast_Tumor	PLD5:Fibroblast
5.32166e-52	5.17111	0.004	0.2	1.19551e-47	UGT2B17	Epithelial_cell	Epithelial_cell_Normal:Epithelial_cell_Tumor	UGT2B17:Epithelial_cell
0.000347365	5.1689	0	0.013	1	AC012636.1	T_cell	T_cell_Normal:T_cell_Tumor	AC012636.1:T_cell
0.000802439	5.16849	0.008	0.143	1	TESMIN	Mast_cell	Mast_cell_Normal:Mast_cell_Tumor	TESMIN:Mast_cell
1.68256e-29	5.16688	0.008	0.271	3.77986e-25	PI16	Fibroblast	Fibroblast_Normal:Fibroblast_Tumor	PI16:Fibroblast
0.00559801	5.15409	0.016	0.143	1	CNKSR3	Mast_cell	Mast_cell_Normal:Mast_cell_Tumor	CNKSR3:Mast_cell
4.1306e-24	5.15079	0.003	0.108	9.27938e-20	SPIB	Epithelial_cell	Epithelial_cell_Normal:Epithelial_cell_Tumor	SPIB:Epithelial_cell
0.00280885	5.14321	0.006	0.067	1	ZSWIM1	Endothelial_cell	Endothelial_cell_Normal:Endothelial_cell_Tumor	ZSWIM1:Endothelial_cell
0.00013621	5.13981	0	0.015	1	CLGN	Epithelial_cell	Epithelial_cell_Normal:Epithelial_cell_Tumor	CLGN:Epithelial_cell
0.00013621	5.13934	0	0.015	1	MTMR7	Epithelial_cell	Epithelial_cell_Normal:Epithelial_cell_Tumor	MTMR7:Epithelial_cell
3.41019e-05	5.13872	0.002	0.042	0.766099	FMO2	Fibroblast	Fibroblast_Normal:Fibroblast_Tumor	FMO2:Fibroblast
0.00113081	5.13746	0	0.033	1	PNMA2	Endothelial_cell	Endothelial_cell_Normal:Endothelial_cell_Tumor	PNMA2:Endothelial_cell
0.00113081	5.13746	0	0.033	1	LRRIQ1	Endothelial_cell	Endothelial_cell_Normal:Endothelial_cell_Tumor	LRRIQ1:Endothelial_cell
0.00113081	5.13746	0	0.033	1	IGHV7-4-1	Endothelial_cell	Endothelial_cell_Normal:Endothelial_cell_Tumor	IGHV7-4-1:Endothelial_cell
0.00113081	5.13746	0	0.033	1	NPIPA7	Endothelial_cell	Endothelial_cell_Normal:Endothelial_cell_Tumor	NPIPA7:Endothelial_cell
0.00113081	5.13746	0	0.033	1	TBX6	Endothelial_cell	Endothelial_cell_Normal:Endothelial_cell_Tumor	TBX6:Endothelial_cell
0.00113081	5.13746	0	0.033	1	C21orf62-AS1	Endothelial_cell	Endothelial_cell_Normal:Endothelial_cell_Tumor	C21orf62-AS1:Endothelial_cell
0.000305403	5.13682	0.003	0.067	1	LINC02356	Endothelial_cell	Endothelial_cell_Normal:Endothelial_cell_Tumor	LINC02356:Endothelial_cell
0.00084834	5.1344	0	0.015	1	FAM229A	Tissue-resident_macrophage	Tissue-resident_macrophage_Normal:Tissue-resident_macrophage_Tumor	FAM229A:Tissue-resident_macrophage
0.00084834	5.1344	0	0.015	1	MORC1	Tissue-resident_macrophage	Tissue-resident_macrophage_Normal:Tissue-resident_macrophage_Tumor	MORC1:Tissue-resident_macrophage
0.00084834	5.1344	0	0.015	1	CTSV	Tissue-resident_macrophage	Tissue-resident_macrophage_Normal:Tissue-resident_macrophage_Tumor	CTSV:Tissue-resident_macrophage
3.36166e-05	5.13358	0.002	0.042	0.755197	SERPINA3	Fibroblast	Fibroblast_Normal:Fibroblast_Tumor	SERPINA3:Fibroblast
0.00084834	5.1109	0	0.015	1	AC093668.3	Tissue-resident_macrophage	Tissue-resident_macrophage_Normal:Tissue-resident_macrophage_Tumor	AC093668.3:Tissue-resident_macrophage
0.00278069	5.10976	0	0.017	1	AC027117.2	Fibroblast	Fibroblast_Normal:Fibroblast_Tumor	AC027117.2:Fibroblast
0.00278069	5.10597	0	0.017	1	LINC01967	Fibroblast	Fibroblast_Normal:Fibroblast_Tumor	LINC01967:Fibroblast
0.00013621	5.10044	0	0.015	1	ERC2	Epithelial_cell	Epithelial_cell_Normal:Epithelial_cell_Tumor	ERC2:Epithelial_cell
2.44935e-10	5.1002	0	0.031	5.50245e-06	ANK2	Epithelial_cell	Epithelial_cell_Normal:Epithelial_cell_Tumor	ANK2:Epithelial_cell
0.00084834	5.09892	0	0.015	1	AMPD1	Tissue-resident_macrophage	Tissue-resident_macrophage_Normal:Tissue-resident_macrophage_Tumor	AMPD1:Tissue-resident_macrophage
0.00084834	5.09872	0	0.015	1	LINC01985	Tissue-resident_macrophage	Tissue-resident_macrophage_Normal:Tissue-resident_macrophage_Tumor	LINC01985:Tissue-resident_macrophage
2.30656e-06	5.09138	0	0.029	0.0518169	IGKV2-29	Tissue-resident_macrophage	Tissue-resident_macrophage_Normal:Tissue-resident_macrophage_Tumor	IGKV2-29:Tissue-resident_macrophage
0.000241708	5.08926	0.004	0.042	1	GRIA3	Fibroblast	Fibroblast_Normal:Fibroblast_Tumor	GRIA3:Fibroblast
0.00013621	5.08538	0	0.015	1	C6orf58	Epithelial_cell	Epithelial_cell_Normal:Epithelial_cell_Tumor	C6orf58:Epithelial_cell
0.00013621	5.07988	0	0.015	1	AL358334.3	Epithelial_cell	Epithelial_cell_Normal:Epithelial_cell_Tumor	AL358334.3:Epithelial_cell
0.00084834	5.07553	0	0.015	1	ARHGEF4	Tissue-resident_macrophage	Tissue-resident_macrophage_Normal:Tissue-resident_macrophage_Tumor	ARHGEF4:Tissue-resident_macrophage
0.00259556	5.07369	0	0.071	1	COL19A1	Mast_cell	Mast_cell_Normal:Mast_cell_Tumor	COL19A1:Mast_cell
0.000347365	5.06814	0	0.013	1	KHDRBS3	T_cell	T_cell_Normal:T_cell_Tumor	KHDRBS3:T_cell
0.00559801	5.06687	0.016	0.143	1	AC103591.3	Mast_cell	Mast_cell_Normal:Mast_cell_Tumor	AC103591.3:Mast_cell
0.000245215	5.06592	0	0.025	1	SHISA6	Fibroblast	Fibroblast_Normal:Fibroblast_Tumor	SHISA6:Fibroblast
2.28874e-05	5.05848	0.003	0.044	0.514166	AL451050.2	Tissue-resident_macrophage	Tissue-resident_macrophage_Normal:Tissue-resident_macrophage_Tumor	AL451050.2:Tissue-resident_macrophage
0.000347365	5.05788	0	0.013	1	FAM95B1	T_cell	T_cell_Normal:T_cell_Tumor	FAM95B1:T_cell
0.00278069	5.05397	0	0.017	1	CBWD6	Fibroblast	Fibroblast_Normal:Fibroblast_Tumor	CBWD6:Fibroblast
0.00084834	5.05155	0	0.015	1	MYBPC2	Tissue-resident_macrophage	Tissue-resident_macrophage_Normal:Tissue-resident_macrophage_Tumor	MYBPC2:Tissue-resident_macrophage
3.36166e-05	5.05097	0.002	0.042	0.755197	FOLH1	Fibroblast	Fibroblast_Normal:Fibroblast_Tumor	FOLH1:Fibroblast
0.00491255	5.04641	0.001	0.013	1	BGLAP	T_cell	T_cell_Normal:T_cell_Tumor	BGLAP:T_cell
2.03451e-06	5.04051	0.001	0.031	0.0457052	LINC01725	Epithelial_cell	Epithelial_cell_Normal:Epithelial_cell_Tumor	LINC01725:Epithelial_cell
0.000347365	5.03684	0	0.013	1	ZDHHC1	T_cell	T_cell_Normal:T_cell_Tumor	ZDHHC1:T_cell
0.000305403	5.03416	0.003	0.067	1	AL031058.1	Endothelial_cell	Endothelial_cell_Normal:Endothelial_cell_Tumor	AL031058.1:Endothelial_cell
0.00084834	5.03201	0	0.015	1	LINC01354	Tissue-resident_macrophage	Tissue-resident_macrophage_Normal:Tissue-resident_macrophage_Tumor	LINC01354:Tissue-resident_macrophage
0.00084834	5.03201	0	0.015	1	SV2C	Tissue-resident_macrophage	Tissue-resident_macrophage_Normal:Tissue-resident_macrophage_Tumor	SV2C:Tissue-resident_macrophage
0.00084834	5.03201	0	0.015	1	AC026367.2	Tissue-resident_macrophage	Tissue-resident_macrophage_Normal:Tissue-resident_macrophage_Tumor	AC026367.2:Tissue-resident_macrophage
0.00278069	5.02885	0	0.017	1	ZBTB42	Fibroblast	Fibroblast_Normal:Fibroblast_Tumor	ZBTB42:Fibroblast
0.00226003	5.02836	0.003	0.029	1	IGHV3-33	Tissue-resident_macrophage	Tissue-resident_macrophage_Normal:Tissue-resident_macrophage_Tumor	IGHV3-33:Tissue-resident_macrophage
6.99225e-09	5.02511	0	0.044	0.000157081	C7orf57	Tissue-resident_macrophage	Tissue-resident_macrophage_Normal:Tissue-resident_macrophage_Tumor	C7orf57:Tissue-resident_macrophage
5.63842e-37	5.0199	0.003	0.138	1.26667e-32	CHGA	Epithelial_cell	Epithelial_cell_Normal:Epithelial_cell_Tumor	CHGA:Epithelial_cell
4.99385e-34	5.01838	0.011	0.322	1.12187e-29	OGN	Fibroblast	Fibroblast_Normal:Fibroblast_Tumor	OGN:Fibroblast
4.72018e-05	5.01775	0.001	0.013	1	CAMSAP2	Central_memory_T_cell	Central_memory_T_cell_Normal:Central_memory_T_cell_Tumor	CAMSAP2:Central_memory_T_cell
0.000245215	5.01677	0	0.025	1	CDH23	Fibroblast	Fibroblast_Normal:Fibroblast_Tumor	CDH23:Fibroblast
4.63934e-29	5.01569	0.015	0.215	1.04223e-24	PCSK1N	Epithelial_cell	Epithelial_cell_Normal:Epithelial_cell_Tumor	PCSK1N:Epithelial_cell
0.00084834	5.01103	0	0.015	1	AC096992.2	Tissue-resident_macrophage	Tissue-resident_macrophage_Normal:Tissue-resident_macrophage_Tumor	AC096992.2:Tissue-resident_macrophage
0.000780685	5.00933	0.005	0.044	1	TIMD4	Tissue-resident_macrophage	Tissue-resident_macrophage_Normal:Tissue-resident_macrophage_Tumor	TIMD4:Tissue-resident_macrophage
0.00084834	5.00165	0	0.015	1	AC018682.1	Tissue-resident_macrophage	Tissue-resident_macrophage_Normal:Tissue-resident_macrophage_Tumor	AC018682.1:Tissue-resident_macrophage
0.00084834	5.00165	0	0.015	1	AC022966.1	Tissue-resident_macrophage	Tissue-resident_macrophage_Normal:Tissue-resident_macrophage_Tumor	AC022966.1:Tissue-resident_macrophage
0.00013621	4.99944	0	0.015	1	AC092647.5	Epithelial_cell	Epithelial_cell_Normal:Epithelial_cell_Tumor	AC092647.5:Epithelial_cell
0.00278069	4.99934	0	0.017	1	MAFTRR	Fibroblast	Fibroblast_Normal:Fibroblast_Tumor	MAFTRR:Fibroblast
4.19504e-07	4.98838	0.001	0.025	0.00942415	MID2	T_cell	T_cell_Normal:T_cell_Tumor	MID2:T_cell
3.64739e-07	4.98548	0.001	0.021	0.00819387	IQCN	Central_memory_T_cell	Central_memory_T_cell_Normal:Central_memory_T_cell_Tumor	IQCN:Central_memory_T_cell
1.98536e-06	4.98507	0.001	0.031	0.0446011	HSD17B14	Epithelial_cell	Epithelial_cell_Normal:Epithelial_cell_Tumor	HSD17B14:Epithelial_cell
0.00084834	4.9836	0	0.015	1	TRIM9	Tissue-resident_macrophage	Tissue-resident_macrophage_Normal:Tissue-resident_macrophage_Tumor	TRIM9:Tissue-resident_macrophage
0.00278069	4.98228	0	0.017	1	ACSM3	Fibroblast	Fibroblast_Normal:Fibroblast_Tumor	ACSM3:Fibroblast
2.30656e-06	4.97384	0	0.029	0.0518169	C10orf105	Tissue-resident_macrophage	Tissue-resident_macrophage_Normal:Tissue-resident_macrophage_Tumor	C10orf105:Tissue-resident_macrophage
8.84754e-06	4.97282	0.001	0.025	0.19876	AC079385.1	T_cell	T_cell_Normal:T_cell_Tumor	AC079385.1:T_cell
0.000921883	4.96737	0.003	0.031	1	JAML	Epithelial_cell	Epithelial_cell_Normal:Epithelial_cell_Tumor	JAML:Epithelial_cell
2.30656e-06	4.96566	0	0.029	0.0518169	Z83847.1	Tissue-resident_macrophage	Tissue-resident_macrophage_Normal:Tissue-resident_macrophage_Tumor	Z83847.1:Tissue-resident_macrophage
0.00013621	4.96074	0	0.015	1	FOXD4	Epithelial_cell	Epithelial_cell_Normal:Epithelial_cell_Tumor	FOXD4:Epithelial_cell
0.00084834	4.95788	0	0.015	1	AL031432.1	Tissue-resident_macrophage	Tissue-resident_macrophage_Normal:Tissue-resident_macrophage_Tumor	AL031432.1:Tissue-resident_macrophage
0.00084834	4.95788	0	0.015	1	PNPLA1	Tissue-resident_macrophage	Tissue-resident_macrophage_Normal:Tissue-resident_macrophage_Tumor	PNPLA1:Tissue-resident_macrophage
0.00084834	4.95788	0	0.015	1	AC074351.1	Tissue-resident_macrophage	Tissue-resident_macrophage_Normal:Tissue-resident_macrophage_Tumor	AC074351.1:Tissue-resident_macrophage
0.000347365	4.9578	0	0.013	1	AC091965.4	T_cell	T_cell_Normal:T_cell_Tumor	AC091965.4:T_cell
0.00084834	4.95328	0	0.015	1	HHIPL1	Tissue-resident_macrophage	Tissue-resident_macrophage_Normal:Tissue-resident_macrophage_Tumor	HHIPL1:Tissue-resident_macrophage
0.00278069	4.94978	0	0.017	1	AC124319.2	Fibroblast	Fibroblast_Normal:Fibroblast_Tumor	AC124319.2:Fibroblast
0.00258173	4.94232	0.001	0.015	1	ZNF568	Epithelial_cell	Epithelial_cell_Normal:Epithelial_cell_Tumor	ZNF568:Epithelial_cell
2.2504e-05	4.93972	0	0.034	0.505551	P2RX2	Fibroblast	Fibroblast_Normal:Fibroblast_Tumor	P2RX2:Fibroblast
0.00084834	4.93708	0	0.015	1	ZNF112	Tissue-resident_macrophage	Tissue-resident_macrophage_Normal:Tissue-resident_macrophage_Tumor	ZNF112:Tissue-resident_macrophage
0.000222532	4.93607	0.001	0.029	1	CMTM2	Tissue-resident_macrophage	Tissue-resident_macrophage_Normal:Tissue-resident_macrophage_Tumor	CMTM2:Tissue-resident_macrophage
0.00084834	4.93024	0	0.015	1	MYMX	Tissue-resident_macrophage	Tissue-resident_macrophage_Normal:Tissue-resident_macrophage_Tumor	MYMX:Tissue-resident_macrophage
0.000347365	4.92887	0	0.013	1	AL033527.3	T_cell	T_cell_Normal:T_cell_Tumor	AL033527.3:T_cell
1.87623e-06	4.92787	0.003	0.1	0.0421495	LINC01354	Endothelial_cell	Endothelial_cell_Normal:Endothelial_cell_Tumor	LINC01354:Endothelial_cell
0.00559801	4.92674	0.016	0.143	1	HOMEZ	Mast_cell	Mast_cell_Normal:Mast_cell_Tumor	HOMEZ:Mast_cell
0.000305403	4.92431	0.003	0.067	1	LINC00526	Endothelial_cell	Endothelial_cell_Normal:Endothelial_cell_Tumor	LINC00526:Endothelial_cell
0.00491255	4.91891	0.001	0.013	1	AC034102.3	T_cell	T_cell_Normal:T_cell_Tumor	AC034102.3:T_cell
1.42712e-10	4.91354	0.022	0.267	3.20602e-06	PIK3IP1	Endothelial_cell	Endothelial_cell_Normal:Endothelial_cell_Tumor	PIK3IP1:Endothelial_cell
0.00258173	4.90772	0.001	0.015	1	AP001160.3	Epithelial_cell	Epithelial_cell_Normal:Epithelial_cell_Tumor	AP001160.3:Epithelial_cell
0.00491255	4.90697	0.001	0.013	1	ERICH6	T_cell	T_cell_Normal:T_cell_Tumor	ERICH6:T_cell
0.000305403	4.90482	0.003	0.067	1	CAPN12	Endothelial_cell	Endothelial_cell_Normal:Endothelial_cell_Tumor	CAPN12:Endothelial_cell
4.84958e-05	4.90326	0.003	0.032	1	IRF8	Regulatory_T_cell	Regulatory_T_cell_Normal:Regulatory_T_cell_Tumor	IRF8:Regulatory_T_cell
0.000245215	4.90201	0	0.025	1	TSPAN32	Fibroblast	Fibroblast_Normal:Fibroblast_Tumor	TSPAN32:Fibroblast
0.00084834	4.90066	0	0.015	1	ABHD1	Tissue-resident_macrophage	Tissue-resident_macrophage_Normal:Tissue-resident_macrophage_Tumor	ABHD1:Tissue-resident_macrophage
0.00084834	4.90066	0	0.015	1	AC093330.1	Tissue-resident_macrophage	Tissue-resident_macrophage_Normal:Tissue-resident_macrophage_Tumor	AC093330.1:Tissue-resident_macrophage
3.25408e-19	4.89562	0.001	0.062	7.31029e-15	BEND5	Epithelial_cell	Epithelial_cell_Normal:Epithelial_cell_Tumor	BEND5:Epithelial_cell
0.00491255	4.89411	0.001	0.013	1	FAM239A	T_cell	T_cell_Normal:T_cell_Tumor	FAM239A:T_cell
0.00278069	4.89282	0	0.017	1	INPP5D	Fibroblast	Fibroblast_Normal:Fibroblast_Tumor	INPP5D:Fibroblast
0.00226003	4.88273	0.003	0.029	1	GDPGP1	Tissue-resident_macrophage	Tissue-resident_macrophage_Normal:Tissue-resident_macrophage_Tumor	GDPGP1:Tissue-resident_macrophage
0.00084834	4.87657	0	0.015	1	DNAH6	Tissue-resident_macrophage	Tissue-resident_macrophage_Normal:Tissue-resident_macrophage_Tumor	DNAH6:Tissue-resident_macrophage
0.00084834	4.87657	0	0.015	1	AC106795.2	Tissue-resident_macrophage	Tissue-resident_macrophage_Normal:Tissue-resident_macrophage_Tumor	AC106795.2:Tissue-resident_macrophage
0.00084834	4.87657	0	0.015	1	ST7-AS1	Tissue-resident_macrophage	Tissue-resident_macrophage_Normal:Tissue-resident_macrophage_Tumor	ST7-AS1:Tissue-resident_macrophage
0.00084834	4.87657	0	0.015	1	PCAT1	Tissue-resident_macrophage	Tissue-resident_macrophage_Normal:Tissue-resident_macrophage_Tumor	PCAT1:Tissue-resident_macrophage
0.00084834	4.87657	0	0.015	1	PTPRD	Tissue-resident_macrophage	Tissue-resident_macrophage_Normal:Tissue-resident_macrophage_Tumor	PTPRD:Tissue-resident_macrophage
0.00084834	4.87657	0	0.015	1	VPS13A-AS1	Tissue-resident_macrophage	Tissue-resident_macrophage_Normal:Tissue-resident_macrophage_Tumor	VPS13A-AS1:Tissue-resident_macrophage
0.00084834	4.87657	0	0.015	1	LDHC	Tissue-resident_macrophage	Tissue-resident_macrophage_Normal:Tissue-resident_macrophage_Tumor	LDHC:Tissue-resident_macrophage
0.00084834	4.87657	0	0.015	1	AC126614.1	Tissue-resident_macrophage	Tissue-resident_macrophage_Normal:Tissue-resident_macrophage_Tumor	AC126614.1:Tissue-resident_macrophage
0.00084834	4.87657	0	0.015	1	AC002070.1	Tissue-resident_macrophage	Tissue-resident_macrophage_Normal:Tissue-resident_macrophage_Tumor	AC002070.1:Tissue-resident_macrophage
0.00084834	4.87657	0	0.015	1	AL132780.2	Tissue-resident_macrophage	Tissue-resident_macrophage_Normal:Tissue-resident_macrophage_Tumor	AL132780.2:Tissue-resident_macrophage
0.00084834	4.87657	0	0.015	1	BMP4	Tissue-resident_macrophage	Tissue-resident_macrophage_Normal:Tissue-resident_macrophage_Tumor	BMP4:Tissue-resident_macrophage
0.00084834	4.87657	0	0.015	1	AF111167.1	Tissue-resident_macrophage	Tissue-resident_macrophage_Normal:Tissue-resident_macrophage_Tumor	AF111167.1:Tissue-resident_macrophage
0.00084834	4.87657	0	0.015	1	AC135782.3	Tissue-resident_macrophage	Tissue-resident_macrophage_Normal:Tissue-resident_macrophage_Tumor	AC135782.3:Tissue-resident_macrophage
0.00084834	4.87657	0	0.015	1	ZNF540	Tissue-resident_macrophage	Tissue-resident_macrophage_Normal:Tissue-resident_macrophage_Tumor	ZNF540:Tissue-resident_macrophage
0.000222532	4.87644	0.001	0.029	1	KCNRG	Tissue-resident_macrophage	Tissue-resident_macrophage_Normal:Tissue-resident_macrophage_Tumor	KCNRG:Tissue-resident_macrophage
3.36166e-05	4.8714	0.002	0.042	0.755197	COL23A1	Fibroblast	Fibroblast_Normal:Fibroblast_Tumor	COL23A1:Fibroblast
0.000347365	4.8698	0	0.013	1	AL162457.1	T_cell	T_cell_Normal:T_cell_Tumor	AL162457.1:T_cell
0.00258173	4.86717	0.001	0.015	1	AC019330.1	Epithelial_cell	Epithelial_cell_Normal:Epithelial_cell_Tumor	AC019330.1:Epithelial_cell
1.9345e-10	4.86448	0.007	0.103	4.34584e-06	LYVE1	Tissue-resident_macrophage	Tissue-resident_macrophage_Normal:Tissue-resident_macrophage_Tumor	LYVE1:Tissue-resident_macrophage
2.44935e-10	4.85872	0	0.031	5.50245e-06	ABCC8	Epithelial_cell	Epithelial_cell_Normal:Epithelial_cell_Tumor	ABCC8:Epithelial_cell
8.75913e-06	4.85788	0.001	0.025	0.196774	TM4SF19-AS1	T_cell	T_cell_Normal:T_cell_Tumor	TM4SF19-AS1:T_cell
2.43453e-07	4.85444	0.001	0.016	0.00546916	PDLIM3	Plasma_cell	Plasma_cell_Normal:Plasma_cell_Tumor	PDLIM3:Plasma_cell
6.9059e-08	4.85376	0.001	0.031	0.00155141	SYNPR	Epithelial_cell	Epithelial_cell_Normal:Epithelial_cell_Tumor	SYNPR:Epithelial_cell
0.00013838	4.85234	0	0.015	1	COL5A2	Epithelial_cell	Epithelial_cell_Normal:Epithelial_cell_Tumor	COL5A2:Epithelial_cell
0.00013838	4.85164	0	0.015	1	AC116348.2	Epithelial_cell	Epithelial_cell_Normal:Epithelial_cell_Tumor	AC116348.2:Epithelial_cell
0.00013838	4.85113	0	0.015	1	AC011365.1	Epithelial_cell	Epithelial_cell_Normal:Epithelial_cell_Tumor	AC011365.1:Epithelial_cell
0.000245215	4.8507	0	0.025	1	LINC01239	Fibroblast	Fibroblast_Normal:Fibroblast_Tumor	LINC01239:Fibroblast
4.63327e-18	4.84899	0.006	0.169	1.04086e-13	AOX1	Fibroblast	Fibroblast_Normal:Fibroblast_Tumor	AOX1:Fibroblast
0.00278069	4.84516	0	0.017	1	MYT1L	Fibroblast	Fibroblast_Normal:Fibroblast_Tumor	MYT1L:Fibroblast
0.000245215	4.84167	0	0.025	1	TUBB4A	Fibroblast	Fibroblast_Normal:Fibroblast_Tumor	TUBB4A:Fibroblast
1.71817e-11	4.83378	0.003	0.062	3.85987e-07	SPINK2	Epithelial_cell	Epithelial_cell_Normal:Epithelial_cell_Tumor	SPINK2:Epithelial_cell
0.000347365	4.82522	0	0.013	1	DSG2	T_cell	T_cell_Normal:T_cell_Tumor	DSG2:T_cell
2.30656e-06	4.82457	0	0.029	0.0518169	MYBPC1	Tissue-resident_macrophage	Tissue-resident_macrophage_Normal:Tissue-resident_macrophage_Tumor	MYBPC1:Tissue-resident_macrophage
0.000331862	4.82086	0.002	0.034	1	PPP1R16B	Fibroblast	Fibroblast_Normal:Fibroblast_Tumor	PPP1R16B:Fibroblast
1.23437e-23	4.81987	0.059	0.373	2.77302e-19	CLU	Fibroblast	Fibroblast_Normal:Fibroblast_Tumor	CLU:Fibroblast
0.000222532	4.8195	0.001	0.029	1	AL138966.2	Tissue-resident_macrophage	Tissue-resident_macrophage_Normal:Tissue-resident_macrophage_Tumor	AL138966.2:Tissue-resident_macrophage
0.00278069	4.81942	0	0.017	1	AC024560.1	Fibroblast	Fibroblast_Normal:Fibroblast_Tumor	AC024560.1:Fibroblast
0.000305403	4.81672	0.003	0.067	1	AP002490.1	Endothelial_cell	Endothelial_cell_Normal:Endothelial_cell_Tumor	AP002490.1:Endothelial_cell
0.00084834	4.81497	0	0.015	1	NR1I3	Tissue-resident_macrophage	Tissue-resident_macrophage_Normal:Tissue-resident_macrophage_Tumor	NR1I3:Tissue-resident_macrophage
0.00084834	4.81497	0	0.015	1	C10orf25	Tissue-resident_macrophage	Tissue-resident_macrophage_Normal:Tissue-resident_macrophage_Tumor	C10orf25:Tissue-resident_macrophage
0.00084834	4.81497	0	0.015	1	MYL4	Tissue-resident_macrophage	Tissue-resident_macrophage_Normal:Tissue-resident_macrophage_Tumor	MYL4:Tissue-resident_macrophage
0.00084834	4.81497	0	0.015	1	AC145207.3	Tissue-resident_macrophage	Tissue-resident_macrophage_Normal:Tissue-resident_macrophage_Tumor	AC145207.3:Tissue-resident_macrophage
2.00979e-06	4.81382	0.001	0.031	0.0451499	Z83844.3	Epithelial_cell	Epithelial_cell_Normal:Epithelial_cell_Tumor	Z83844.3:Epithelial_cell
0.000347365	4.81314	0	0.013	1	AL390198.1	T_cell	T_cell_Normal:T_cell_Tumor	AL390198.1:T_cell
0.00084834	4.80668	0	0.015	1	AL356488.2	Tissue-resident_macrophage	Tissue-resident_macrophage_Normal:Tissue-resident_macrophage_Tumor	AL356488.2:Tissue-resident_macrophage
0.00084834	4.80668	0	0.015	1	LRP2BP	Tissue-resident_macrophage	Tissue-resident_macrophage_Normal:Tissue-resident_macrophage_Tumor	LRP2BP:Tissue-resident_macrophage
0.000245215	4.80656	0	0.025	1	DMGDH	Fibroblast	Fibroblast_Normal:Fibroblast_Tumor	DMGDH:Fibroblast
0.00017875	4.80055	0.004	0.044	1	MAMDC2	Tissue-resident_macrophage	Tissue-resident_macrophage_Normal:Tissue-resident_macrophage_Tumor	MAMDC2:Tissue-resident_macrophage
0.000802439	4.78781	0.008	0.143	1	IGHV4-39	Mast_cell	Mast_cell_Normal:Mast_cell_Tumor	IGHV4-39:Mast_cell
6.96944e-07	4.76548	0.014	0.092	0.0156569	RBP4	Epithelial_cell	Epithelial_cell_Normal:Epithelial_cell_Tumor	RBP4:Epithelial_cell
0.00280088	4.76232	0.016	0.1	1	S1PR4	Endothelial_cell	Endothelial_cell_Normal:Endothelial_cell_Tumor	S1PR4:Endothelial_cell
0.000351925	4.75202	0	0.013	1	SOD3	T_cell	T_cell_Normal:T_cell_Tumor	SOD3:T_cell
0.00084834	4.75182	0	0.015	1	AL512329.2	Tissue-resident_macrophage	Tissue-resident_macrophage_Normal:Tissue-resident_macrophage_Tumor	AL512329.2:Tissue-resident_macrophage
0.00084834	4.75182	0	0.015	1	AC090579.1	Tissue-resident_macrophage	Tissue-resident_macrophage_Normal:Tissue-resident_macrophage_Tumor	AC090579.1:Tissue-resident_macrophage
0.00084834	4.75182	0	0.015	1	AL357033.4	Tissue-resident_macrophage	Tissue-resident_macrophage_Normal:Tissue-resident_macrophage_Tumor	AL357033.4:Tissue-resident_macrophage
1.99051e-27	4.75115	0.011	0.271	4.47168e-23	CD34	Fibroblast	Fibroblast_Normal:Fibroblast_Tumor	CD34:Fibroblast
0.000351925	4.74312	0	0.013	1	CPVL	T_cell	T_cell_Normal:T_cell_Tumor	CPVL:T_cell
0.00084834	4.74104	0	0.015	1	AC136475.3	Tissue-resident_macrophage	Tissue-resident_macrophage_Normal:Tissue-resident_macrophage_Tumor	AC136475.3:Tissue-resident_macrophage
0.00084834	4.74034	0	0.015	1	BNIPL	Tissue-resident_macrophage	Tissue-resident_macrophage_Normal:Tissue-resident_macrophage_Tumor	BNIPL:Tissue-resident_macrophage
0.00084834	4.74034	0	0.015	1	TCIM	Tissue-resident_macrophage	Tissue-resident_macrophage_Normal:Tissue-resident_macrophage_Tumor	TCIM:Tissue-resident_macrophage
0.00084834	4.74034	0	0.015	1	PREX2	Tissue-resident_macrophage	Tissue-resident_macrophage_Normal:Tissue-resident_macrophage_Tumor	PREX2:Tissue-resident_macrophage
0.00084834	4.74034	0	0.015	1	AL358334.2	Tissue-resident_macrophage	Tissue-resident_macrophage_Normal:Tissue-resident_macrophage_Tumor	AL358334.2:Tissue-resident_macrophage
0.00084834	4.74034	0	0.015	1	RAD21L1	Tissue-resident_macrophage	Tissue-resident_macrophage_Normal:Tissue-resident_macrophage_Tumor	RAD21L1:Tissue-resident_macrophage
0.00647152	4.74026	0.016	0.143	1	TBL3	Mast_cell	Mast_cell_Normal:Mast_cell_Tumor	TBL3:Mast_cell
1.08825e-06	4.73833	0.001	0.044	0.0244476	GRAMD1C	Tissue-resident_macrophage	Tissue-resident_macrophage_Normal:Tissue-resident_macrophage_Tumor	GRAMD1C:Tissue-resident_macrophage
0.00013838	4.73796	0	0.015	1	AC106864.1	Epithelial_cell	Epithelial_cell_Normal:Epithelial_cell_Tumor	AC106864.1:Epithelial_cell
0.00203241	4.73716	0.004	0.031	1	APOL4	Epithelial_cell	Epithelial_cell_Normal:Epithelial_cell_Tumor	APOL4:Epithelial_cell
0.00113081	4.73705	0	0.033	1	PIK3CD	Endothelial_cell	Endothelial_cell_Normal:Endothelial_cell_Tumor	PIK3CD:Endothelial_cell
0.00113081	4.73705	0	0.033	1	SLC22A15	Endothelial_cell	Endothelial_cell_Normal:Endothelial_cell_Tumor	SLC22A15:Endothelial_cell
0.00113081	4.73705	0	0.033	1	SH2D2A	Endothelial_cell	Endothelial_cell_Normal:Endothelial_cell_Tumor	SH2D2A:Endothelial_cell
0.00113081	4.73705	0	0.033	1	CD244	Endothelial_cell	Endothelial_cell_Normal:Endothelial_cell_Tumor	CD244:Endothelial_cell
0.00113081	4.73705	0	0.033	1	ITLN1	Endothelial_cell	Endothelial_cell_Normal:Endothelial_cell_Tumor	ITLN1:Endothelial_cell
0.00113081	4.73705	0	0.033	1	AC079145.1	Endothelial_cell	Endothelial_cell_Normal:Endothelial_cell_Tumor	AC079145.1:Endothelial_cell
0.00113081	4.73705	0	0.033	1	CLIP4	Endothelial_cell	Endothelial_cell_Normal:Endothelial_cell_Tumor	CLIP4:Endothelial_cell
0.00113081	4.73705	0	0.033	1	CD8B	Endothelial_cell	Endothelial_cell_Normal:Endothelial_cell_Tumor	CD8B:Endothelial_cell
0.00113081	4.73705	0	0.033	1	STAT4	Endothelial_cell	Endothelial_cell_Normal:Endothelial_cell_Tumor	STAT4:Endothelial_cell
0.00113081	4.73705	0	0.033	1	LINC02084	Endothelial_cell	Endothelial_cell_Normal:Endothelial_cell_Tumor	LINC02084:Endothelial_cell
0.00113081	4.73705	0	0.033	1	PPP2R2B	Endothelial_cell	Endothelial_cell_Normal:Endothelial_cell_Tumor	PPP2R2B:Endothelial_cell
0.00113081	4.73705	0	0.033	1	SCML4	Endothelial_cell	Endothelial_cell_Normal:Endothelial_cell_Tumor	SCML4:Endothelial_cell
0.00113081	4.73705	0	0.033	1	TRGC2	Endothelial_cell	Endothelial_cell_Normal:Endothelial_cell_Tumor	TRGC2:Endothelial_cell
0.00113081	4.73705	0	0.033	1	AC007566.1	Endothelial_cell	Endothelial_cell_Normal:Endothelial_cell_Tumor	AC007566.1:Endothelial_cell
0.00113081	4.73705	0	0.033	1	LINC00106	Endothelial_cell	Endothelial_cell_Normal:Endothelial_cell_Tumor	LINC00106:Endothelial_cell
0.00113081	4.73705	0	0.033	1	LINC01204	Endothelial_cell	Endothelial_cell_Normal:Endothelial_cell_Tumor	LINC01204:Endothelial_cell
0.00113081	4.73705	0	0.033	1	NEXMIF	Endothelial_cell	Endothelial_cell_Normal:Endothelial_cell_Tumor	NEXMIF:Endothelial_cell
0.00113081	4.73705	0	0.033	1	SH2D1A	Endothelial_cell	Endothelial_cell_Normal:Endothelial_cell_Tumor	SH2D1A:Endothelial_cell
0.00113081	4.73705	0	0.033	1	TMEM71	Endothelial_cell	Endothelial_cell_Normal:Endothelial_cell_Tumor	TMEM71:Endothelial_cell
0.00113081	4.73705	0	0.033	1	AL391839.2	Endothelial_cell	Endothelial_cell_Normal:Endothelial_cell_Tumor	AL391839.2:Endothelial_cell
0.00113081	4.73705	0	0.033	1	LINC00402	Endothelial_cell	Endothelial_cell_Normal:Endothelial_cell_Tumor	LINC00402:Endothelial_cell
0.00113081	4.73705	0	0.033	1	AC004687.1	Endothelial_cell	Endothelial_cell_Normal:Endothelial_cell_Tumor	AC004687.1:Endothelial_cell
0.00113081	4.73705	0	0.033	1	AC015819.2	Endothelial_cell	Endothelial_cell_Normal:Endothelial_cell_Tumor	AC015819.2:Endothelial_cell
0.00113081	4.73705	0	0.033	1	DENND1C	Endothelial_cell	Endothelial_cell_Normal:Endothelial_cell_Tumor	DENND1C:Endothelial_cell
0.00113081	4.73705	0	0.033	1	MAP4K1	Endothelial_cell	Endothelial_cell_Normal:Endothelial_cell_Tumor	MAP4K1:Endothelial_cell
0.00113081	4.73705	0	0.033	1	SAMSN1	Endothelial_cell	Endothelial_cell_Normal:Endothelial_cell_Tumor	SAMSN1:Endothelial_cell
0.00113081	4.73705	0	0.033	1	UBASH3A	Endothelial_cell	Endothelial_cell_Normal:Endothelial_cell_Tumor	UBASH3A:Endothelial_cell
0.00084834	4.73474	0	0.015	1	AC097634.1	Tissue-resident_macrophage	Tissue-resident_macrophage_Normal:Tissue-resident_macrophage_Tumor	AC097634.1:Tissue-resident_macrophage
0.00084834	4.73474	0	0.015	1	AL121935.1	Tissue-resident_macrophage	Tissue-resident_macrophage_Normal:Tissue-resident_macrophage_Tumor	AL121935.1:Tissue-resident_macrophage
0.00084834	4.73474	0	0.015	1	AL512604.3	Tissue-resident_macrophage	Tissue-resident_macrophage_Normal:Tissue-resident_macrophage_Tumor	AL512604.3:Tissue-resident_macrophage
0.00084834	4.73474	0	0.015	1	IDI2-AS1	Tissue-resident_macrophage	Tissue-resident_macrophage_Normal:Tissue-resident_macrophage_Tumor	IDI2-AS1:Tissue-resident_macrophage
0.00084834	4.73474	0	0.015	1	AC022395.1	Tissue-resident_macrophage	Tissue-resident_macrophage_Normal:Tissue-resident_macrophage_Tumor	AC022395.1:Tissue-resident_macrophage
0.00084834	4.73474	0	0.015	1	AL354696.2	Tissue-resident_macrophage	Tissue-resident_macrophage_Normal:Tissue-resident_macrophage_Tumor	AL354696.2:Tissue-resident_macrophage
0.00084834	4.73474	0	0.015	1	AC009133.3	Tissue-resident_macrophage	Tissue-resident_macrophage_Normal:Tissue-resident_macrophage_Tumor	AC009133.3:Tissue-resident_macrophage
0.000245215	4.7302	0	0.025	1	TRDV3	Fibroblast	Fibroblast_Normal:Fibroblast_Tumor	TRDV3:Fibroblast
0.00320397	4.72079	0.002	0.025	1	DZANK1	Fibroblast	Fibroblast_Normal:Fibroblast_Tumor	DZANK1:Fibroblast
0.00278069	4.72036	0	0.017	1	FAM129C	Fibroblast	Fibroblast_Normal:Fibroblast_Tumor	FAM129C:Fibroblast
0.00278069	4.70916	0	0.017	1	AP001318.2	Fibroblast	Fibroblast_Normal:Fibroblast_Tumor	AP001318.2:Fibroblast
2.05952e-06	4.70651	0.001	0.031	0.046267	TMEM35A	Epithelial_cell	Epithelial_cell_Normal:Epithelial_cell_Tumor	TMEM35A:Epithelial_cell
0.00278069	4.70292	0	0.017	1	DCC	Fibroblast	Fibroblast_Normal:Fibroblast_Tumor	DCC:Fibroblast
0.000929063	4.70248	0.013	0.1	1	CLYBL	Endothelial_cell	Endothelial_cell_Normal:Endothelial_cell_Tumor	CLYBL:Endothelial_cell
0.00084834	4.69676	0	0.015	1	AC234582.1	Tissue-resident_macrophage	Tissue-resident_macrophage_Normal:Tissue-resident_macrophage_Tumor	AC234582.1:Tissue-resident_macrophage
0.00084834	4.69676	0	0.015	1	BX323046.1	Tissue-resident_macrophage	Tissue-resident_macrophage_Normal:Tissue-resident_macrophage_Tumor	BX323046.1:Tissue-resident_macrophage
0.00084834	4.69676	0	0.015	1	LINC02029	Tissue-resident_macrophage	Tissue-resident_macrophage_Normal:Tissue-resident_macrophage_Tumor	LINC02029:Tissue-resident_macrophage
0.00084834	4.69676	0	0.015	1	LY6G5B	Tissue-resident_macrophage	Tissue-resident_macrophage_Normal:Tissue-resident_macrophage_Tumor	LY6G5B:Tissue-resident_macrophage
3.96775e-07	4.69654	0.006	0.062	0.00891355	DRAIC	Epithelial_cell	Epithelial_cell_Normal:Epithelial_cell_Tumor	DRAIC:Epithelial_cell
4.38245e-16	4.69629	0.006	0.153	9.84516e-12	IL33	Fibroblast	Fibroblast_Normal:Fibroblast_Tumor	IL33:Fibroblast
0.000351925	4.68798	0	0.013	1	AL359182.2	T_cell	T_cell_Normal:T_cell_Tumor	AL359182.2:T_cell
1.65342e-07	4.67932	0.003	0.046	0.00371441	PAK6	Epithelial_cell	Epithelial_cell_Normal:Epithelial_cell_Tumor	PAK6:Epithelial_cell
0.000245215	4.67892	0	0.025	1	TUB	Fibroblast	Fibroblast_Normal:Fibroblast_Tumor	TUB:Fibroblast
0.00013838	4.67608	0	0.015	1	RAB9B	Epithelial_cell	Epithelial_cell_Normal:Epithelial_cell_Tumor	RAB9B:Epithelial_cell
0.00259556	4.67371	0	0.071	1	CD8B	Mast_cell	Mast_cell_Normal:Mast_cell_Tumor	CD8B:Mast_cell
0.00259556	4.67371	0	0.071	1	ZCCHC4	Mast_cell	Mast_cell_Normal:Mast_cell_Tumor	ZCCHC4:Mast_cell
0.00259556	4.67371	0	0.071	1	ARHGAP24	Mast_cell	Mast_cell_Normal:Mast_cell_Tumor	ARHGAP24:Mast_cell
0.00259556	4.67371	0	0.071	1	TPD52	Mast_cell	Mast_cell_Normal:Mast_cell_Tumor	TPD52:Mast_cell
0.00259556	4.67371	0	0.071	1	ABLIM1	Mast_cell	Mast_cell_Normal:Mast_cell_Tumor	ABLIM1:Mast_cell
0.00259556	4.67371	0	0.071	1	LINC02397	Mast_cell	Mast_cell_Normal:Mast_cell_Tumor	LINC02397:Mast_cell
0.00259556	4.67371	0	0.071	1	LINC00944	Mast_cell	Mast_cell_Normal:Mast_cell_Tumor	LINC00944:Mast_cell
0.00259556	4.67371	0	0.071	1	IRF8	Mast_cell	Mast_cell_Normal:Mast_cell_Tumor	IRF8:Mast_cell
0.00259556	4.67371	0	0.071	1	HASPIN	Mast_cell	Mast_cell_Normal:Mast_cell_Tumor	HASPIN:Mast_cell
0.00259556	4.67371	0	0.071	1	PLA2G6	Mast_cell	Mast_cell_Normal:Mast_cell_Tumor	PLA2G6:Mast_cell
0.00259556	4.67371	0	0.071	1	TNFRSF13C	Mast_cell	Mast_cell_Normal:Mast_cell_Tumor	TNFRSF13C:Mast_cell
0.00278069	4.66903	0	0.017	1	LINC01572	Fibroblast	Fibroblast_Normal:Fibroblast_Tumor	LINC01572:Fibroblast
0.00258173	4.66708	0.001	0.015	1	CCDC180	Epithelial_cell	Epithelial_cell_Normal:Epithelial_cell_Tumor	CCDC180:Epithelial_cell
0.00258173	4.66495	0.001	0.015	1	AC008735.3	Epithelial_cell	Epithelial_cell_Normal:Epithelial_cell_Tumor	AC008735.3:Epithelial_cell
0.000351925	4.66079	0	0.013	1	AC126614.1	T_cell	T_cell_Normal:T_cell_Tumor	AC126614.1:T_cell
0.000245215	4.66064	0	0.025	1	TNNC2	Fibroblast	Fibroblast_Normal:Fibroblast_Tumor	TNNC2:Fibroblast
0.000305403	4.65978	0.003	0.067	1	FAM185A	Endothelial_cell	Endothelial_cell_Normal:Endothelial_cell_Tumor	FAM185A:Endothelial_cell
0.00013838	4.65943	0	0.015	1	MEIG1	Epithelial_cell	Epithelial_cell_Normal:Epithelial_cell_Tumor	MEIG1:Epithelial_cell
0.00491255	4.65716	0.001	0.013	1	AL356417.1	T_cell	T_cell_Normal:T_cell_Tumor	AL356417.1:T_cell
0.00084834	4.65323	0	0.015	1	CSPG5	Tissue-resident_macrophage	Tissue-resident_macrophage_Normal:Tissue-resident_macrophage_Tumor	CSPG5:Tissue-resident_macrophage
0.00278069	4.65057	0	0.017	1	MDH1B	Fibroblast	Fibroblast_Normal:Fibroblast_Tumor	MDH1B:Fibroblast
4.82023e-14	4.64885	0.032	0.22	1.08286e-09	MT1A	Fibroblast	Fibroblast_Normal:Fibroblast_Tumor	MT1A:Fibroblast
0.00084834	4.64543	0	0.015	1	IGKV2-18	Tissue-resident_macrophage	Tissue-resident_macrophage_Normal:Tissue-resident_macrophage_Tumor	IGKV2-18:Tissue-resident_macrophage
0.00013838	4.64518	0	0.015	1	LY6H	Epithelial_cell	Epithelial_cell_Normal:Epithelial_cell_Tumor	LY6H:Epithelial_cell
0.00013838	4.64066	0	0.015	1	AP001347.1	Epithelial_cell	Epithelial_cell_Normal:Epithelial_cell_Tumor	AP001347.1:Epithelial_cell
0.00491255	4.63828	0.001	0.013	1	LINGO4	T_cell	T_cell_Normal:T_cell_Tumor	LINGO4:T_cell
0.000222532	4.6375	0.001	0.029	1	AC008914.1	Tissue-resident_macrophage	Tissue-resident_macrophage_Normal:Tissue-resident_macrophage_Tumor	AC008914.1:Tissue-resident_macrophage
0.000982091	4.63526	0.013	0.1	1	C19orf33	Endothelial_cell	Endothelial_cell_Normal:Endothelial_cell_Tumor	C19orf33:Endothelial_cell
0.00084834	4.6351	0	0.015	1	SCN3A	Tissue-resident_macrophage	Tissue-resident_macrophage_Normal:Tissue-resident_macrophage_Tumor	SCN3A:Tissue-resident_macrophage
0.00084834	4.6351	0	0.015	1	KLKB1	Tissue-resident_macrophage	Tissue-resident_macrophage_Normal:Tissue-resident_macrophage_Tumor	KLKB1:Tissue-resident_macrophage
0.00084834	4.6351	0	0.015	1	AC011416.3	Tissue-resident_macrophage	Tissue-resident_macrophage_Normal:Tissue-resident_macrophage_Tumor	AC011416.3:Tissue-resident_macrophage
0.00084834	4.6351	0	0.015	1	SLC34A1	Tissue-resident_macrophage	Tissue-resident_macrophage_Normal:Tissue-resident_macrophage_Tumor	SLC34A1:Tissue-resident_macrophage
0.00084834	4.6351	0	0.015	1	AL645940.1	Tissue-resident_macrophage	Tissue-resident_macrophage_Normal:Tissue-resident_macrophage_Tumor	AL645940.1:Tissue-resident_macrophage
0.00084834	4.6351	0	0.015	1	AL590705.1	Tissue-resident_macrophage	Tissue-resident_macrophage_Normal:Tissue-resident_macrophage_Tumor	AL590705.1:Tissue-resident_macrophage
0.00084834	4.6351	0	0.015	1	AC002553.2	Tissue-resident_macrophage	Tissue-resident_macrophage_Normal:Tissue-resident_macrophage_Tumor	AC002553.2:Tissue-resident_macrophage
0.00084834	4.6351	0	0.015	1	IGLVI-70	Tissue-resident_macrophage	Tissue-resident_macrophage_Normal:Tissue-resident_macrophage_Tumor	IGLVI-70:Tissue-resident_macrophage
0.00084834	4.6351	0	0.015	1	C21orf62-AS1	Tissue-resident_macrophage	Tissue-resident_macrophage_Normal:Tissue-resident_macrophage_Tumor	C21orf62-AS1:Tissue-resident_macrophage
0.00491255	4.63093	0.001	0.013	1	RAB23	T_cell	T_cell_Normal:T_cell_Tumor	RAB23:T_cell
0.00258173	4.62827	0.001	0.015	1	ARMCX1	Epithelial_cell	Epithelial_cell_Normal:Epithelial_cell_Tumor	ARMCX1:Epithelial_cell
9.67661e-10	4.62779	0.003	0.074	2.17385e-05	MYLK-AS1	Tissue-resident_macrophage	Tissue-resident_macrophage_Normal:Tissue-resident_macrophage_Tumor	MYLK-AS1:Tissue-resident_macrophage
0.000121957	4.62769	0.016	0.214	1	TRMT44	Mast_cell	Mast_cell_Normal:Mast_cell_Tumor	TRMT44:Mast_cell
0.000542909	4.62385	0.008	0.051	1	THBS4	Fibroblast	Fibroblast_Normal:Fibroblast_Tumor	THBS4:Fibroblast
0.00232737	4.6224	0.003	0.029	1	FGFR1	Tissue-resident_macrophage	Tissue-resident_macrophage_Normal:Tissue-resident_macrophage_Tumor	FGFR1:Tissue-resident_macrophage
2.66366e-68	4.62226	0.002	0.2	5.98391e-64	CRYBA2	Epithelial_cell	Epithelial_cell_Normal:Epithelial_cell_Tumor	CRYBA2:Epithelial_cell
0.000885489	4.62192	0.008	0.143	1	TMSB4Y	Mast_cell	Mast_cell_Normal:Mast_cell_Tumor	TMSB4Y:Mast_cell
0.00084834	4.6202	0	0.015	1	VAV3-AS1	Tissue-resident_macrophage	Tissue-resident_macrophage_Normal:Tissue-resident_macrophage_Tumor	VAV3-AS1:Tissue-resident_macrophage
0.00084834	4.6202	0	0.015	1	OBSCN	Tissue-resident_macrophage	Tissue-resident_macrophage_Normal:Tissue-resident_macrophage_Tumor	OBSCN:Tissue-resident_macrophage
0.00084834	4.6202	0	0.015	1	RGS17	Tissue-resident_macrophage	Tissue-resident_macrophage_Normal:Tissue-resident_macrophage_Tumor	RGS17:Tissue-resident_macrophage
0.00084834	4.6202	0	0.015	1	AC022182.1	Tissue-resident_macrophage	Tissue-resident_macrophage_Normal:Tissue-resident_macrophage_Tumor	AC022182.1:Tissue-resident_macrophage
0.00084834	4.6202	0	0.015	1	PANO1	Tissue-resident_macrophage	Tissue-resident_macrophage_Normal:Tissue-resident_macrophage_Tumor	PANO1:Tissue-resident_macrophage
0.00084834	4.6202	0	0.015	1	LINC02422	Tissue-resident_macrophage	Tissue-resident_macrophage_Normal:Tissue-resident_macrophage_Tumor	LINC02422:Tissue-resident_macrophage
0.00084834	4.6202	0	0.015	1	IGHV7-4-1	Tissue-resident_macrophage	Tissue-resident_macrophage_Normal:Tissue-resident_macrophage_Tumor	IGHV7-4-1:Tissue-resident_macrophage
0.00084834	4.6202	0	0.015	1	AC016355.1	Tissue-resident_macrophage	Tissue-resident_macrophage_Normal:Tissue-resident_macrophage_Tumor	AC016355.1:Tissue-resident_macrophage
0.00084834	4.6202	0	0.015	1	IGLV3-16	Tissue-resident_macrophage	Tissue-resident_macrophage_Normal:Tissue-resident_macrophage_Tumor	IGLV3-16:Tissue-resident_macrophage
1.34085e-18	4.61976	0.007	0.123	3.01223e-14	UGT2A3	Epithelial_cell	Epithelial_cell_Normal:Epithelial_cell_Tumor	UGT2A3:Epithelial_cell
0.000885489	4.61864	0.008	0.143	1	SHMT1	Mast_cell	Mast_cell_Normal:Mast_cell_Tumor	SHMT1:Mast_cell
0.00278069	4.6163	0	0.017	1	KLHL33	Fibroblast	Fibroblast_Normal:Fibroblast_Tumor	KLHL33:Fibroblast
0.00013838	4.61576	0	0.015	1	LDOC1	Epithelial_cell	Epithelial_cell_Normal:Epithelial_cell_Tumor	LDOC1:Epithelial_cell
4.24846e-07	4.61361	0.001	0.025	0.00954417	FBLIM1	T_cell	T_cell_Normal:T_cell_Tumor	FBLIM1:T_cell
0.000802439	4.61341	0.008	0.143	1	CD79A	Mast_cell	Mast_cell_Normal:Mast_cell_Tumor	CD79A:Mast_cell
0.00084834	4.61286	0	0.015	1	AL031283.1	Tissue-resident_macrophage	Tissue-resident_macrophage_Normal:Tissue-resident_macrophage_Tumor	AL031283.1:Tissue-resident_macrophage
0.00084834	4.61286	0	0.015	1	HCG27	Tissue-resident_macrophage	Tissue-resident_macrophage_Normal:Tissue-resident_macrophage_Tumor	HCG27:Tissue-resident_macrophage
0.00084834	4.61286	0	0.015	1	CORO6	Tissue-resident_macrophage	Tissue-resident_macrophage_Normal:Tissue-resident_macrophage_Tumor	CORO6:Tissue-resident_macrophage
0.000172326	4.61232	0.001	0.016	1	KSR2	Regulatory_T_cell	Regulatory_T_cell_Normal:Regulatory_T_cell_Tumor	KSR2:Regulatory_T_cell
0.00324583	4.61135	0.002	0.025	1	LINC00900	Fibroblast	Fibroblast_Normal:Fibroblast_Tumor	LINC00900:Fibroblast
0.000331862	4.60725	0.002	0.034	1	NRXN2	Fibroblast	Fibroblast_Normal:Fibroblast_Tumor	NRXN2:Fibroblast
0.00290451	4.60389	0.006	0.067	1	CD3E	Endothelial_cell	Endothelial_cell_Normal:Endothelial_cell_Tumor	CD3E:Endothelial_cell
0.00278069	4.60282	0	0.017	1	IGHV4-39	Fibroblast	Fibroblast_Normal:Fibroblast_Tumor	IGHV4-39:Fibroblast
0.00491255	4.59552	0.001	0.013	1	AC138035.1	T_cell	T_cell_Normal:T_cell_Tumor	AC138035.1:T_cell
0.00108694	4.59066	0.006	0.042	1	CD53	Fibroblast	Fibroblast_Normal:Fibroblast_Tumor	CD53:Fibroblast
3.95199e-22	4.59009	0.001	0.077	8.87815e-18	TTR	Epithelial_cell	Epithelial_cell_Normal:Epithelial_cell_Tumor	TTR:Epithelial_cell
0.00013838	4.58772	0	0.015	1	C10orf67	Epithelial_cell	Epithelial_cell_Normal:Epithelial_cell_Tumor	C10orf67:Epithelial_cell
2.32927e-05	4.57817	0.003	0.044	0.523271	CD19	Tissue-resident_macrophage	Tissue-resident_macrophage_Normal:Tissue-resident_macrophage_Tumor	CD19:Tissue-resident_macrophage
0.00491255	4.5754	0.001	0.013	1	TNFSF13	T_cell	T_cell_Normal:T_cell_Tumor	TNFSF13:T_cell
0.000885489	4.57154	0.008	0.143	1	TGM1	Mast_cell	Mast_cell_Normal:Mast_cell_Tumor	TGM1:Mast_cell
0.00278069	4.56997	0	0.017	1	ADTRP	Fibroblast	Fibroblast_Normal:Fibroblast_Tumor	ADTRP:Fibroblast
6.80046e-08	4.56921	0.001	0.031	0.00152772	RUNDC3A	Epithelial_cell	Epithelial_cell_Normal:Epithelial_cell_Tumor	RUNDC3A:Epithelial_cell
0.000305403	4.56918	0.003	0.067	1	FGF11	Endothelial_cell	Endothelial_cell_Normal:Endothelial_cell_Tumor	FGF11:Endothelial_cell
5.83485e-13	4.56779	0.181	0.477	1.3108e-08	MTRNR2L8	Epithelial_cell	Epithelial_cell_Normal:Epithelial_cell_Tumor	MTRNR2L8:Epithelial_cell
0.00084834	4.56546	0	0.015	1	AC108449.1	Tissue-resident_macrophage	Tissue-resident_macrophage_Normal:Tissue-resident_macrophage_Tumor	AC108449.1:Tissue-resident_macrophage
0.00084834	4.56546	0	0.015	1	AP000943.1	Tissue-resident_macrophage	Tissue-resident_macrophage_Normal:Tissue-resident_macrophage_Tumor	AP000943.1:Tissue-resident_macrophage
0.00084834	4.56078	0	0.015	1	AC139795.2	Tissue-resident_macrophage	Tissue-resident_macrophage_Normal:Tissue-resident_macrophage_Tumor	AC139795.2:Tissue-resident_macrophage
0.00084834	4.56078	0	0.015	1	SNX31	Tissue-resident_macrophage	Tissue-resident_macrophage_Normal:Tissue-resident_macrophage_Tumor	SNX31:Tissue-resident_macrophage
0.00084834	4.56078	0	0.015	1	AP001831.1	Tissue-resident_macrophage	Tissue-resident_macrophage_Normal:Tissue-resident_macrophage_Tumor	AP001831.1:Tissue-resident_macrophage
0.00084834	4.56078	0	0.015	1	AC090241.3	Tissue-resident_macrophage	Tissue-resident_macrophage_Normal:Tissue-resident_macrophage_Tumor	AC090241.3:Tissue-resident_macrophage
0.00084834	4.55807	0	0.015	1	AL512306.3	Tissue-resident_macrophage	Tissue-resident_macrophage_Normal:Tissue-resident_macrophage_Tumor	AL512306.3:Tissue-resident_macrophage
0.00084834	4.55807	0	0.015	1	CR2	Tissue-resident_macrophage	Tissue-resident_macrophage_Normal:Tissue-resident_macrophage_Tumor	CR2:Tissue-resident_macrophage
0.00084834	4.55807	0	0.015	1	PKD2L2	Tissue-resident_macrophage	Tissue-resident_macrophage_Normal:Tissue-resident_macrophage_Tumor	PKD2L2:Tissue-resident_macrophage
0.00084834	4.55807	0	0.015	1	AC123768.4	Tissue-resident_macrophage	Tissue-resident_macrophage_Normal:Tissue-resident_macrophage_Tumor	AC123768.4:Tissue-resident_macrophage
0.00084834	4.55807	0	0.015	1	HSPB6	Tissue-resident_macrophage	Tissue-resident_macrophage_Normal:Tissue-resident_macrophage_Tumor	HSPB6:Tissue-resident_macrophage
4.7813e-05	4.55482	0.001	0.013	1	Z83847.1	Central_memory_T_cell	Central_memory_T_cell_Normal:Central_memory_T_cell_Tumor	Z83847.1:Central_memory_T_cell
0.00260899	4.55254	0.001	0.015	1	AC007365.1	Epithelial_cell	Epithelial_cell_Normal:Epithelial_cell_Tumor	AC007365.1:Epithelial_cell
2.00972e-05	4.55162	0.002	0.031	0.451483	CELF3	Epithelial_cell	Epithelial_cell_Normal:Epithelial_cell_Tumor	CELF3:Epithelial_cell
1.51743e-19	4.55067	0.005	0.108	3.4089e-15	PDE3A	Epithelial_cell	Epithelial_cell_Normal:Epithelial_cell_Tumor	PDE3A:Epithelial_cell
2.00841e-10	4.54187	0.003	0.062	4.51189e-06	ZSCAN18	Epithelial_cell	Epithelial_cell_Normal:Epithelial_cell_Tumor	ZSCAN18:Epithelial_cell
0.00278069	4.5412	0	0.017	1	GPR18	Fibroblast	Fibroblast_Normal:Fibroblast_Tumor	GPR18:Fibroblast
0.00278069	4.54059	0	0.017	1	CDNF	Fibroblast	Fibroblast_Normal:Fibroblast_Tumor	CDNF:Fibroblast
0.00084834	4.53994	0	0.015	1	AL138694.1	Tissue-resident_macrophage	Tissue-resident_macrophage_Normal:Tissue-resident_macrophage_Tumor	AL138694.1:Tissue-resident_macrophage
0.00084834	4.53994	0	0.015	1	AC018362.1	Tissue-resident_macrophage	Tissue-resident_macrophage_Normal:Tissue-resident_macrophage_Tumor	AC018362.1:Tissue-resident_macrophage
0.00084834	4.53994	0	0.015	1	MESP2	Tissue-resident_macrophage	Tissue-resident_macrophage_Normal:Tissue-resident_macrophage_Tumor	MESP2:Tissue-resident_macrophage
0.00084834	4.53994	0	0.015	1	AC092375.2	Tissue-resident_macrophage	Tissue-resident_macrophage_Normal:Tissue-resident_macrophage_Tumor	AC092375.2:Tissue-resident_macrophage
0.00320397	4.53966	0.002	0.025	1	SCRG1	Fibroblast	Fibroblast_Normal:Fibroblast_Tumor	SCRG1:Fibroblast
0.00258173	4.53869	0.001	0.015	1	TEX11	Epithelial_cell	Epithelial_cell_Normal:Epithelial_cell_Tumor	TEX11:Epithelial_cell
0.00278069	4.53554	0	0.017	1	IGHD	Fibroblast	Fibroblast_Normal:Fibroblast_Tumor	IGHD:Fibroblast
0.00278069	4.53554	0	0.017	1	AC119396.1	Fibroblast	Fibroblast_Normal:Fibroblast_Tumor	AC119396.1:Fibroblast
3.3937e-05	4.53475	0.006	0.1	0.762394	RYR3	Endothelial_cell	Endothelial_cell_Normal:Endothelial_cell_Tumor	RYR3:Endothelial_cell
0.00491255	4.52811	0.001	0.013	1	AC024267.6	T_cell	T_cell_Normal:T_cell_Tumor	AC024267.6:T_cell
0.00278069	4.52732	0	0.017	1	TXLNB	Fibroblast	Fibroblast_Normal:Fibroblast_Tumor	TXLNB:Fibroblast
0.00680744	4.52643	0.005	0.031	1	KCND1	Epithelial_cell	Epithelial_cell_Normal:Epithelial_cell_Tumor	KCND1:Epithelial_cell
0.00260899	4.52637	0.001	0.015	1	DPP6	Epithelial_cell	Epithelial_cell_Normal:Epithelial_cell_Tumor	DPP6:Epithelial_cell
0.00495528	4.52586	0.001	0.013	1	ARHGAP32	T_cell	T_cell_Normal:T_cell_Tumor	ARHGAP32:T_cell
0.00084834	4.52117	0	0.015	1	AC139720.1	Tissue-resident_macrophage	Tissue-resident_macrophage_Normal:Tissue-resident_macrophage_Tumor	AC139720.1:Tissue-resident_macrophage
0.00084834	4.52117	0	0.015	1	LINC02520	Tissue-resident_macrophage	Tissue-resident_macrophage_Normal:Tissue-resident_macrophage_Tumor	LINC02520:Tissue-resident_macrophage
0.00084834	4.52117	0	0.015	1	AL355987.3	Tissue-resident_macrophage	Tissue-resident_macrophage_Normal:Tissue-resident_macrophage_Tumor	AL355987.3:Tissue-resident_macrophage
0.00084834	4.52117	0	0.015	1	KCTD21-AS1	Tissue-resident_macrophage	Tissue-resident_macrophage_Normal:Tissue-resident_macrophage_Tumor	KCTD21-AS1:Tissue-resident_macrophage
0.00084834	4.52117	0	0.015	1	AL391839.2	Tissue-resident_macrophage	Tissue-resident_macrophage_Normal:Tissue-resident_macrophage_Tumor	AL391839.2:Tissue-resident_macrophage
0.00084834	4.52117	0	0.015	1	AC092115.3	Tissue-resident_macrophage	Tissue-resident_macrophage_Normal:Tissue-resident_macrophage_Tumor	AC092115.3:Tissue-resident_macrophage
0.00084834	4.52117	0	0.015	1	SMCR5	Tissue-resident_macrophage	Tissue-resident_macrophage_Normal:Tissue-resident_macrophage_Tumor	SMCR5:Tissue-resident_macrophage
0.00084834	4.52117	0	0.015	1	AC100778.3	Tissue-resident_macrophage	Tissue-resident_macrophage_Normal:Tissue-resident_macrophage_Tumor	AC100778.3:Tissue-resident_macrophage
0.00084834	4.52117	0	0.015	1	MIS18A-AS1	Tissue-resident_macrophage	Tissue-resident_macrophage_Normal:Tissue-resident_macrophage_Tumor	MIS18A-AS1:Tissue-resident_macrophage
0.00084834	4.52117	0	0.015	1	AP000311.1	Tissue-resident_macrophage	Tissue-resident_macrophage_Normal:Tissue-resident_macrophage_Tumor	AP000311.1:Tissue-resident_macrophage
0.00084834	4.52078	0	0.015	1	LY75-CD302	Tissue-resident_macrophage	Tissue-resident_macrophage_Normal:Tissue-resident_macrophage_Tumor	LY75-CD302:Tissue-resident_macrophage
0.00084834	4.52078	0	0.015	1	AL121601.1	Tissue-resident_macrophage	Tissue-resident_macrophage_Normal:Tissue-resident_macrophage_Tumor	AL121601.1:Tissue-resident_macrophage
0.00084834	4.52078	0	0.015	1	LINC00595	Tissue-resident_macrophage	Tissue-resident_macrophage_Normal:Tissue-resident_macrophage_Tumor	LINC00595:Tissue-resident_macrophage
0.00267012	4.51969	0.016	0.1	1	ZDHHC18	Endothelial_cell	Endothelial_cell_Normal:Endothelial_cell_Tumor	ZDHHC18:Endothelial_cell
1.3323e-16	4.51689	0	0.046	2.99301e-12	GPBAR1	Epithelial_cell	Epithelial_cell_Normal:Epithelial_cell_Tumor	GPBAR1:Epithelial_cell
3.41019e-05	4.51228	0.002	0.042	0.766099	RGS22	Fibroblast	Fibroblast_Normal:Fibroblast_Tumor	RGS22:Fibroblast
0.00677475	4.51204	0.005	0.031	1	AC106782.2	Epithelial_cell	Epithelial_cell_Normal:Epithelial_cell_Tumor	AC106782.2:Epithelial_cell
1.46267e-08	4.51123	0.002	0.038	0.000328588	CALY	T_cell	T_cell_Normal:T_cell_Tumor	CALY:T_cell
3.44537e-08	4.50228	0.005	0.062	0.000774001	GSTA1	Epithelial_cell	Epithelial_cell_Normal:Epithelial_cell_Tumor	GSTA1:Epithelial_cell
0.00278069	4.50108	0	0.017	1	RNF43	Fibroblast	Fibroblast_Normal:Fibroblast_Tumor	RNF43:Fibroblast
0.00084834	4.5009	0	0.015	1	AL157402.2	Tissue-resident_macrophage	Tissue-resident_macrophage_Normal:Tissue-resident_macrophage_Tumor	AL157402.2:Tissue-resident_macrophage
0.00084834	4.5009	0	0.015	1	LOXL2	Tissue-resident_macrophage	Tissue-resident_macrophage_Normal:Tissue-resident_macrophage_Tumor	LOXL2:Tissue-resident_macrophage
0.00084834	4.5009	0	0.015	1	CASC8	Tissue-resident_macrophage	Tissue-resident_macrophage_Normal:Tissue-resident_macrophage_Tumor	CASC8:Tissue-resident_macrophage
0.00084834	4.5009	0	0.015	1	TMEM262	Tissue-resident_macrophage	Tissue-resident_macrophage_Normal:Tissue-resident_macrophage_Tumor	TMEM262:Tissue-resident_macrophage
0.000564492	4.49994	0.012	0.062	1	SCT	Epithelial_cell	Epithelial_cell_Normal:Epithelial_cell_Tumor	SCT:Epithelial_cell
0.000351925	4.49958	0	0.013	1	AC100861.2	T_cell	T_cell_Normal:T_cell_Tumor	AC100861.2:T_cell
0.00226003	4.49886	0.003	0.029	1	NACA2	Tissue-resident_macrophage	Tissue-resident_macrophage_Normal:Tissue-resident_macrophage_Tumor	NACA2:Tissue-resident_macrophage
0.00084834	4.49738	0	0.015	1	AC073529.1	Tissue-resident_macrophage	Tissue-resident_macrophage_Normal:Tissue-resident_macrophage_Tumor	AC073529.1:Tissue-resident_macrophage
0.00084834	4.49738	0	0.015	1	GLTPD2	Tissue-resident_macrophage	Tissue-resident_macrophage_Normal:Tissue-resident_macrophage_Tumor	GLTPD2:Tissue-resident_macrophage
0.00320397	4.49456	0.002	0.025	1	IPO4	Fibroblast	Fibroblast_Normal:Fibroblast_Tumor	IPO4:Fibroblast
1.73796e-07	4.49094	0.003	0.046	0.00390434	AC010478.1	Epithelial_cell	Epithelial_cell_Normal:Epithelial_cell_Tumor	AC010478.1:Epithelial_cell
0.00084834	4.48805	0	0.015	1	MAP9	Tissue-resident_macrophage	Tissue-resident_macrophage_Normal:Tissue-resident_macrophage_Tumor	MAP9:Tissue-resident_macrophage
0.00084834	4.48805	0	0.015	1	GPR150	Tissue-resident_macrophage	Tissue-resident_macrophage_Normal:Tissue-resident_macrophage_Tumor	GPR150:Tissue-resident_macrophage
0.00084834	4.48805	0	0.015	1	FAM153C	Tissue-resident_macrophage	Tissue-resident_macrophage_Normal:Tissue-resident_macrophage_Tumor	FAM153C:Tissue-resident_macrophage
0.00084834	4.48805	0	0.015	1	LINC00997	Tissue-resident_macrophage	Tissue-resident_macrophage_Normal:Tissue-resident_macrophage_Tumor	LINC00997:Tissue-resident_macrophage
0.00084834	4.48805	0	0.015	1	AL133410.1	Tissue-resident_macrophage	Tissue-resident_macrophage_Normal:Tissue-resident_macrophage_Tumor	AL133410.1:Tissue-resident_macrophage
0.00084834	4.48805	0	0.015	1	AL359736.1	Tissue-resident_macrophage	Tissue-resident_macrophage_Normal:Tissue-resident_macrophage_Tumor	AL359736.1:Tissue-resident_macrophage
0.00084834	4.48805	0	0.015	1	AL139020.1	Tissue-resident_macrophage	Tissue-resident_macrophage_Normal:Tissue-resident_macrophage_Tumor	AL139020.1:Tissue-resident_macrophage
0.00278069	4.48748	0	0.017	1	TRPV1	Fibroblast	Fibroblast_Normal:Fibroblast_Tumor	TRPV1:Fibroblast
1.66798e-05	4.48733	0.001	0.024	0.374711	ANG	Regulatory_T_cell	Regulatory_T_cell_Normal:Regulatory_T_cell_Tumor	ANG:Regulatory_T_cell
1.66798e-05	4.48456	0.001	0.024	0.374711	CXADR	Regulatory_T_cell	Regulatory_T_cell_Normal:Regulatory_T_cell_Tumor	CXADR:Regulatory_T_cell
0.000222532	4.47434	0.001	0.029	1	UBE2Q2L	Tissue-resident_macrophage	Tissue-resident_macrophage_Normal:Tissue-resident_macrophage_Tumor	UBE2Q2L:Tissue-resident_macrophage
0.00260899	4.46761	0.001	0.015	1	CHST2	Epithelial_cell	Epithelial_cell_Normal:Epithelial_cell_Tumor	CHST2:Epithelial_cell
0.00013838	4.46662	0	0.015	1	B3GAT1	Epithelial_cell	Epithelial_cell_Normal:Epithelial_cell_Tumor	B3GAT1:Epithelial_cell
0.00320397	4.46605	0.002	0.025	1	IZUMO4	Fibroblast	Fibroblast_Normal:Fibroblast_Tumor	IZUMO4:Fibroblast
0.000105118	4.46582	0.002	0.031	1	LRP12	Epithelial_cell	Epithelial_cell_Normal:Epithelial_cell_Tumor	LRP12:Epithelial_cell
0.000103327	4.46016	0.002	0.031	1	SLC15A1	Epithelial_cell	Epithelial_cell_Normal:Epithelial_cell_Tumor	SLC15A1:Epithelial_cell
0.000227028	4.45453	0.001	0.029	1	FCRL2	Tissue-resident_macrophage	Tissue-resident_macrophage_Normal:Tissue-resident_macrophage_Tumor	FCRL2:Tissue-resident_macrophage
0.000102394	4.44875	0.016	0.214	1	IFRD2	Mast_cell	Mast_cell_Normal:Mast_cell_Tumor	IFRD2:Mast_cell
0.000351925	4.44768	0	0.013	1	SLC12A9-AS1	T_cell	T_cell_Normal:T_cell_Tumor	SLC12A9-AS1:T_cell
0.000305403	4.44676	0.003	0.067	1	FGGY	Endothelial_cell	Endothelial_cell_Normal:Endothelial_cell_Tumor	FGGY:Endothelial_cell
0.000351925	4.4458	0	0.013	1	LINC01063	T_cell	T_cell_Normal:T_cell_Tumor	LINC01063:T_cell
0.00278069	4.44545	0	0.017	1	AC004982.2	Fibroblast	Fibroblast_Normal:Fibroblast_Tumor	AC004982.2:Fibroblast
0.000537789	4.44474	0.008	0.051	1	TRMT10A	Fibroblast	Fibroblast_Normal:Fibroblast_Tumor	TRMT10A:Fibroblast
0.00198999	4.44367	0.004	0.034	1	ZNF175	Fibroblast	Fibroblast_Normal:Fibroblast_Tumor	ZNF175:Fibroblast
0.00491255	4.44017	0.001	0.013	1	FAM171B	T_cell	T_cell_Normal:T_cell_Tumor	FAM171B:T_cell
0.00278069	4.44	0	0.017	1	TRBV19	Fibroblast	Fibroblast_Normal:Fibroblast_Tumor	TRBV19:Fibroblast
1.05296e-06	4.43476	0.003	0.038	0.0236547	THY1	T_cell	T_cell_Normal:T_cell_Tumor	THY1:T_cell
3.28344e-08	4.43461	0.009	0.167	0.000737626	TMOD1	Endothelial_cell	Endothelial_cell_Normal:Endothelial_cell_Tumor	TMOD1:Endothelial_cell
1.43289e-09	4.43429	0.002	0.046	3.219e-05	ST8SIA4	Epithelial_cell	Epithelial_cell_Normal:Epithelial_cell_Tumor	ST8SIA4:Epithelial_cell
3.56261e-06	4.43357	0.002	0.051	0.0800341	HAS1	Fibroblast	Fibroblast_Normal:Fibroblast_Tumor	HAS1:Fibroblast
0.00013838	4.4322	0	0.015	1	MIR646HG	Epithelial_cell	Epithelial_cell_Normal:Epithelial_cell_Tumor	MIR646HG:Epithelial_cell
0.00324583	4.43171	0.002	0.025	1	MCF2L	Fibroblast	Fibroblast_Normal:Fibroblast_Tumor	MCF2L:Fibroblast
0.00202048	4.42405	0.004	0.031	1	GPX7	Epithelial_cell	Epithelial_cell_Normal:Epithelial_cell_Tumor	GPX7:Epithelial_cell
6.9059e-08	4.42383	0.001	0.031	0.00155141	LRRN2	Epithelial_cell	Epithelial_cell_Normal:Epithelial_cell_Tumor	LRRN2:Epithelial_cell
0.00013838	4.42352	0	0.015	1	RUFY4	Epithelial_cell	Epithelial_cell_Normal:Epithelial_cell_Tumor	RUFY4:Epithelial_cell
3.56701e-17	4.41775	0.019	0.212	8.01329e-13	C1QTNF3	Fibroblast	Fibroblast_Normal:Fibroblast_Tumor	C1QTNF3:Fibroblast
2.05952e-06	4.41758	0.001	0.031	0.046267	GRIP1	Epithelial_cell	Epithelial_cell_Normal:Epithelial_cell_Tumor	GRIP1:Epithelial_cell
0.00278069	4.41465	0	0.017	1	IL20RA	Fibroblast	Fibroblast_Normal:Fibroblast_Tumor	IL20RA:Fibroblast
0.00267012	4.41102	0.016	0.1	1	LMAN2L	Endothelial_cell	Endothelial_cell_Normal:Endothelial_cell_Tumor	LMAN2L:Endothelial_cell
0.00013838	4.40997	0	0.015	1	LINC01215	Epithelial_cell	Epithelial_cell_Normal:Epithelial_cell_Tumor	LINC01215:Epithelial_cell
0.00084834	4.40996	0	0.015	1	SLC6A3	Tissue-resident_macrophage	Tissue-resident_macrophage_Normal:Tissue-resident_macrophage_Tumor	SLC6A3:Tissue-resident_macrophage
0.00084834	4.40996	0	0.015	1	AL031772.1	Tissue-resident_macrophage	Tissue-resident_macrophage_Normal:Tissue-resident_macrophage_Tumor	AL031772.1:Tissue-resident_macrophage
0.000934113	4.40774	0.003	0.031	1	TMEM17	Epithelial_cell	Epithelial_cell_Normal:Epithelial_cell_Tumor	TMEM17:Epithelial_cell
0.00084834	4.40632	0	0.015	1	CPEB2-DT	Tissue-resident_macrophage	Tissue-resident_macrophage_Normal:Tissue-resident_macrophage_Tumor	CPEB2-DT:Tissue-resident_macrophage
0.00084834	4.40447	0	0.015	1	PCSK1N	Tissue-resident_macrophage	Tissue-resident_macrophage_Normal:Tissue-resident_macrophage_Tumor	PCSK1N:Tissue-resident_macrophage
0.00084834	4.40447	0	0.015	1	NAP1L2	Tissue-resident_macrophage	Tissue-resident_macrophage_Normal:Tissue-resident_macrophage_Tumor	NAP1L2:Tissue-resident_macrophage
0.00084834	4.40447	0	0.015	1	STX17-AS1	Tissue-resident_macrophage	Tissue-resident_macrophage_Normal:Tissue-resident_macrophage_Tumor	STX17-AS1:Tissue-resident_macrophage
0.00084834	4.40447	0	0.015	1	TMEM45B	Tissue-resident_macrophage	Tissue-resident_macrophage_Normal:Tissue-resident_macrophage_Tumor	TMEM45B:Tissue-resident_macrophage
0.00084834	4.40447	0	0.015	1	TRAV8-5	Tissue-resident_macrophage	Tissue-resident_macrophage_Normal:Tissue-resident_macrophage_Tumor	TRAV8-5:Tissue-resident_macrophage
0.00084834	4.40447	0	0.015	1	SLC22A17	Tissue-resident_macrophage	Tissue-resident_macrophage_Normal:Tissue-resident_macrophage_Tumor	SLC22A17:Tissue-resident_macrophage
0.000615625	4.40367	0.022	0.133	1	ZNF251	Endothelial_cell	Endothelial_cell_Normal:Endothelial_cell_Tumor	ZNF251:Endothelial_cell
0.000147002	4.39628	0.006	0.051	1	AC137767.1	Fibroblast	Fibroblast_Normal:Fibroblast_Tumor	AC137767.1:Fibroblast
0.00278069	4.3911	0	0.017	1	LINC02158	Fibroblast	Fibroblast_Normal:Fibroblast_Tumor	LINC02158:Fibroblast
4.7813e-05	4.38833	0.001	0.013	1	AC083843.2	Central_memory_T_cell	Central_memory_T_cell_Normal:Central_memory_T_cell_Tumor	AC083843.2:Central_memory_T_cell
3.58103e-10	4.38663	0.006	0.102	8.04478e-06	ABCA9	Fibroblast	Fibroblast_Normal:Fibroblast_Tumor	ABCA9:Fibroblast
4.7813e-05	4.38505	0.001	0.013	1	AC007032.1	Central_memory_T_cell	Central_memory_T_cell_Normal:Central_memory_T_cell_Tumor	AC007032.1:Central_memory_T_cell
0.00495528	4.38235	0.001	0.013	1	ANKRD6	T_cell	T_cell_Normal:T_cell_Tumor	ANKRD6:T_cell
3.58235e-07	4.38094	0.002	0.059	0.00804775	ZNF385B	Fibroblast	Fibroblast_Normal:Fibroblast_Tumor	ZNF385B:Fibroblast
1.60901e-09	4.37676	0.004	0.062	3.61465e-05	ZBTB16	Epithelial_cell	Epithelial_cell_Normal:Epithelial_cell_Tumor	ZBTB16:Epithelial_cell
0.00260899	4.36718	0.001	0.015	1	NEK10	Epithelial_cell	Epithelial_cell_Normal:Epithelial_cell_Tumor	NEK10:Epithelial_cell
0.00013838	4.36455	0	0.015	1	TRPM3	Epithelial_cell	Epithelial_cell_Normal:Epithelial_cell_Tumor	TRPM3:Epithelial_cell
0.00013838	4.36403	0	0.015	1	NHLH1	Epithelial_cell	Epithelial_cell_Normal:Epithelial_cell_Tumor	NHLH1:Epithelial_cell
6.09241e-05	4.3628	0.001	0.012	1	IGKV3OR2-268	Exhausted_T_cell	Exhausted_T_cell_Normal:Exhausted_T_cell_Tumor	IGKV3OR2-268:Exhausted_T_cell
0.00278069	4.36208	0	0.017	1	DDTL	Fibroblast	Fibroblast_Normal:Fibroblast_Tumor	DDTL:Fibroblast
0.000222532	4.35969	0.001	0.029	1	AC080013.5	Tissue-resident_macrophage	Tissue-resident_macrophage_Normal:Tissue-resident_macrophage_Tumor	AC080013.5:Tissue-resident_macrophage
2.33022e-06	4.35219	0.016	0.286	0.0523484	RGCC	Mast_cell	Mast_cell_Normal:Mast_cell_Tumor	RGCC:Mast_cell
0.00084834	4.35088	0	0.015	1	ITGA8	Tissue-resident_macrophage	Tissue-resident_macrophage_Normal:Tissue-resident_macrophage_Tumor	ITGA8:Tissue-resident_macrophage
5.55349e-07	4.34541	0	0.013	0.0124759	SCGB3A1	Plasma_cell	Plasma_cell_Normal:Plasma_cell_Tumor	SCGB3A1:Plasma_cell
0.00084834	4.33956	0	0.015	1	LINC02574	Tissue-resident_macrophage	Tissue-resident_macrophage_Normal:Tissue-resident_macrophage_Tumor	LINC02574:Tissue-resident_macrophage
0.00084834	4.33956	0	0.015	1	PDZK1	Tissue-resident_macrophage	Tissue-resident_macrophage_Normal:Tissue-resident_macrophage_Tumor	PDZK1:Tissue-resident_macrophage
3.62912e-08	4.33944	0.002	0.068	0.000815281	PRIMA1	Fibroblast	Fibroblast_Normal:Fibroblast_Tumor	PRIMA1:Fibroblast
0.0071853	4.33119	0.006	0.034	1	RAB9B	Fibroblast	Fibroblast_Normal:Fibroblast_Tumor	RAB9B:Fibroblast
1.4516e-09	4.32883	0.002	0.046	3.26103e-05	TMSB15B	Epithelial_cell	Epithelial_cell_Normal:Epithelial_cell_Tumor	TMSB15B:Epithelial_cell
0.000917767	4.32716	0.003	0.025	1	KCNQ5	T_cell	T_cell_Normal:T_cell_Tumor	KCNQ5:T_cell
0.00260899	4.32193	0.001	0.015	1	CD244	Epithelial_cell	Epithelial_cell_Normal:Epithelial_cell_Tumor	CD244:Epithelial_cell
0.000174223	4.32177	0.001	0.016	1	FCGR3B	Regulatory_T_cell	Regulatory_T_cell_Normal:Regulatory_T_cell_Tumor	FCGR3B:Regulatory_T_cell
0.00199023	4.32002	0.008	0.046	1	RAB3B	Epithelial_cell	Epithelial_cell_Normal:Epithelial_cell_Tumor	RAB3B:Epithelial_cell
0.00278069	4.31885	0	0.017	1	AXIN2	Fibroblast	Fibroblast_Normal:Fibroblast_Tumor	AXIN2:Fibroblast
0.00495528	4.31843	0.001	0.013	1	HNMT	T_cell	T_cell_Normal:T_cell_Tumor	HNMT:T_cell
0.00324583	4.31796	0.002	0.025	1	RADIL	Fibroblast	Fibroblast_Normal:Fibroblast_Tumor	RADIL:Fibroblast
1.52831e-11	4.31775	0.005	0.077	3.43334e-07	ZG16	Epithelial_cell	Epithelial_cell_Normal:Epithelial_cell_Tumor	ZG16:Epithelial_cell
0.000498863	4.31335	0.001	0.013	1	GRK4	Central_memory_T_cell	Central_memory_T_cell_Normal:Central_memory_T_cell_Tumor	GRK4:Central_memory_T_cell
4.75065e-05	4.30938	0.001	0.013	1	LAMC3	Central_memory_T_cell	Central_memory_T_cell_Normal:Central_memory_T_cell_Tumor	LAMC3:Central_memory_T_cell
0.00084834	4.30911	0	0.015	1	FAP	Tissue-resident_macrophage	Tissue-resident_macrophage_Normal:Tissue-resident_macrophage_Tumor	FAP:Tissue-resident_macrophage
0.00084834	4.30911	0	0.015	1	GALNTL6	Tissue-resident_macrophage	Tissue-resident_macrophage_Normal:Tissue-resident_macrophage_Tumor	GALNTL6:Tissue-resident_macrophage
0.00084834	4.30911	0	0.015	1	AL031056.2	Tissue-resident_macrophage	Tissue-resident_macrophage_Normal:Tissue-resident_macrophage_Tumor	AL031056.2:Tissue-resident_macrophage
0.00084834	4.30911	0	0.015	1	AP003733.3	Tissue-resident_macrophage	Tissue-resident_macrophage_Normal:Tissue-resident_macrophage_Tumor	AP003733.3:Tissue-resident_macrophage
0.00084834	4.30911	0	0.015	1	AL450311.2	Tissue-resident_macrophage	Tissue-resident_macrophage_Normal:Tissue-resident_macrophage_Tumor	AL450311.2:Tissue-resident_macrophage
0.00013838	4.30764	0	0.015	1	IL6R-AS1	Epithelial_cell	Epithelial_cell_Normal:Epithelial_cell_Tumor	IL6R-AS1:Epithelial_cell
1.34962e-08	4.30597	0.009	0.102	0.000303193	SCN7A	Fibroblast	Fibroblast_Normal:Fibroblast_Tumor	SCN7A:Fibroblast
0.00187533	4.30457	0.001	0.016	1	KLRC2	Regulatory_T_cell	Regulatory_T_cell_Normal:Regulatory_T_cell_Tumor	KLRC2:Regulatory_T_cell
2.37564e-12	4.30273	0.009	0.136	5.33687e-08	APBB1IP	Fibroblast	Fibroblast_Normal:Fibroblast_Tumor	APBB1IP:Fibroblast
2.37433e-09	4.30034	0.015	0.127	5.33394e-05	MASP1	Fibroblast	Fibroblast_Normal:Fibroblast_Tumor	MASP1:Fibroblast
1.98951e-05	4.2987	0.002	0.031	0.446943	MAGEH1	Epithelial_cell	Epithelial_cell_Normal:Epithelial_cell_Tumor	MAGEH1:Epithelial_cell
0.0071853	4.29757	0.006	0.034	1	STPG1	Fibroblast	Fibroblast_Normal:Fibroblast_Tumor	STPG1:Fibroblast
0.00280885	4.2971	0.006	0.067	1	ZNF585B	Endothelial_cell	Endothelial_cell_Normal:Endothelial_cell_Tumor	ZNF585B:Endothelial_cell
0.00084834	4.29507	0	0.015	1	AL731557.1	Tissue-resident_macrophage	Tissue-resident_macrophage_Normal:Tissue-resident_macrophage_Tumor	AL731557.1:Tissue-resident_macrophage
3.5323e-05	4.2949	0.006	0.1	0.793531	CGNL1	Endothelial_cell	Endothelial_cell_Normal:Endothelial_cell_Tumor	CGNL1:Endothelial_cell
0.000802439	4.28734	0.008	0.143	1	MVD	Mast_cell	Mast_cell_Normal:Mast_cell_Tumor	MVD:Mast_cell
0.00278069	4.28656	0	0.017	1	KRT27	Fibroblast	Fibroblast_Normal:Fibroblast_Tumor	KRT27:Fibroblast
0.00495528	4.28031	0.001	0.013	1	ATP8A2	T_cell	T_cell_Normal:T_cell_Tumor	ATP8A2:T_cell
0.00495528	4.27865	0.001	0.013	1	WNT10B	T_cell	T_cell_Normal:T_cell_Tumor	WNT10B:T_cell
1.40631e-05	4.27501	0.001	0.012	0.315927	PCDH1	Exhausted_T_cell	Exhausted_T_cell_Normal:Exhausted_T_cell_Tumor	PCDH1:Exhausted_T_cell
0.00495528	4.27402	0.001	0.013	1	AC005586.1	T_cell	T_cell_Normal:T_cell_Tumor	AC005586.1:T_cell
0.00278069	4.2715	0	0.017	1	PLD4	Fibroblast	Fibroblast_Normal:Fibroblast_Tumor	PLD4:Fibroblast
0.00084834	4.26894	0	0.015	1	HES5	Tissue-resident_macrophage	Tissue-resident_macrophage_Normal:Tissue-resident_macrophage_Tumor	HES5:Tissue-resident_macrophage
0.00084834	4.26894	0	0.015	1	AC073834.1	Tissue-resident_macrophage	Tissue-resident_macrophage_Normal:Tissue-resident_macrophage_Tumor	AC073834.1:Tissue-resident_macrophage
0.00084834	4.26894	0	0.015	1	AC006058.1	Tissue-resident_macrophage	Tissue-resident_macrophage_Normal:Tissue-resident_macrophage_Tumor	AC006058.1:Tissue-resident_macrophage
0.00084834	4.26894	0	0.015	1	MYLK4	Tissue-resident_macrophage	Tissue-resident_macrophage_Normal:Tissue-resident_macrophage_Tumor	MYLK4:Tissue-resident_macrophage
0.00084834	4.26894	0	0.015	1	MGAM2	Tissue-resident_macrophage	Tissue-resident_macrophage_Normal:Tissue-resident_macrophage_Tumor	MGAM2:Tissue-resident_macrophage
0.00084834	4.26894	0	0.015	1	ZNF32-AS1	Tissue-resident_macrophage	Tissue-resident_macrophage_Normal:Tissue-resident_macrophage_Tumor	ZNF32-AS1:Tissue-resident_macrophage
0.00084834	4.26894	0	0.015	1	THSD1	Tissue-resident_macrophage	Tissue-resident_macrophage_Normal:Tissue-resident_macrophage_Tumor	THSD1:Tissue-resident_macrophage
0.00084834	4.26894	0	0.015	1	STRA6	Tissue-resident_macrophage	Tissue-resident_macrophage_Normal:Tissue-resident_macrophage_Tumor	STRA6:Tissue-resident_macrophage
0.00084834	4.26894	0	0.015	1	AC106779.1	Tissue-resident_macrophage	Tissue-resident_macrophage_Normal:Tissue-resident_macrophage_Tumor	AC106779.1:Tissue-resident_macrophage
3.50926e-05	4.26355	0.002	0.042	0.788354	AL022157.1	Fibroblast	Fibroblast_Normal:Fibroblast_Tumor	AL022157.1:Fibroblast
2.05952e-06	4.26291	0.001	0.031	0.046267	IL1R1	Epithelial_cell	Epithelial_cell_Normal:Epithelial_cell_Tumor	IL1R1:Epithelial_cell
0.00188839	4.25812	0.002	0.011	1	EVA1C	Plasma_cell	Plasma_cell_Normal:Plasma_cell_Tumor	EVA1C:Plasma_cell
2.03075e-10	4.25689	0.034	0.185	4.56209e-06	MS4A8	Epithelial_cell	Epithelial_cell_Normal:Epithelial_cell_Tumor	MS4A8:Epithelial_cell
0.00559801	4.25627	0.016	0.143	1	ZNF503	Mast_cell	Mast_cell_Normal:Mast_cell_Tumor	ZNF503:Mast_cell
0.000174223	4.25509	0.001	0.016	1	SNCA	Regulatory_T_cell	Regulatory_T_cell_Normal:Regulatory_T_cell_Tumor	SNCA:Regulatory_T_cell
0.00198999	4.2549	0.004	0.034	1	PTH1R	Fibroblast	Fibroblast_Normal:Fibroblast_Tumor	PTH1R:Fibroblast
0.000341131	4.25044	0.002	0.034	1	AMOT	Fibroblast	Fibroblast_Normal:Fibroblast_Tumor	AMOT:Fibroblast
0.00013838	4.24917	0	0.015	1	CTRL	Epithelial_cell	Epithelial_cell_Normal:Epithelial_cell_Tumor	CTRL:Epithelial_cell
0.00278069	4.24901	0	0.017	1	LINC01281	Fibroblast	Fibroblast_Normal:Fibroblast_Tumor	LINC01281:Fibroblast
0.00495528	4.24892	0.001	0.013	1	TMSB15B.1	T_cell	T_cell_Normal:T_cell_Tumor	TMSB15B.1:T_cell
0.00260899	4.24846	0.001	0.015	1	AL606760.1	Epithelial_cell	Epithelial_cell_Normal:Epithelial_cell_Tumor	AL606760.1:Epithelial_cell
1.45252e-05	4.24559	0.001	0.017	0.326309	GEM	Central_memory_T_cell	Central_memory_T_cell_Normal:Central_memory_T_cell_Tumor	GEM:Central_memory_T_cell
0.00263652	4.24215	0.001	0.015	1	AC068987.5	Epithelial_cell	Epithelial_cell_Normal:Epithelial_cell_Tumor	AC068987.5:Epithelial_cell
2.08482e-06	4.24079	0.001	0.031	0.0468355	MAPK8IP2	Epithelial_cell	Epithelial_cell_Normal:Epithelial_cell_Tumor	MAPK8IP2:Epithelial_cell
4.73318e-12	4.23842	0.004	0.11	1.06331e-07	KLF15	Fibroblast	Fibroblast_Normal:Fibroblast_Tumor	KLF15:Fibroblast
0.00013838	4.23393	0	0.015	1	AL606489.1	Epithelial_cell	Epithelial_cell_Normal:Epithelial_cell_Tumor	AL606489.1:Epithelial_cell
0.00013838	4.23208	0	0.015	1	AC008467.1	Epithelial_cell	Epithelial_cell_Normal:Epithelial_cell_Tumor	AC008467.1:Epithelial_cell
9.44918e-18	4.23039	0.016	0.169	2.12276e-13	NXPE4	Epithelial_cell	Epithelial_cell_Normal:Epithelial_cell_Tumor	NXPE4:Epithelial_cell
0.00260899	4.22887	0.001	0.015	1	AF064858.3	Epithelial_cell	Epithelial_cell_Normal:Epithelial_cell_Tumor	AF064858.3:Epithelial_cell
0.000929063	4.22869	0.013	0.1	1	ZNF687	Endothelial_cell	Endothelial_cell_Normal:Endothelial_cell_Tumor	ZNF687:Endothelial_cell
0.00280885	4.22755	0.006	0.067	1	EHHADH	Endothelial_cell	Endothelial_cell_Normal:Endothelial_cell_Tumor	EHHADH:Endothelial_cell
2.44935e-10	4.22691	0	0.031	5.50245e-06	NKX2-2	Epithelial_cell	Epithelial_cell_Normal:Epithelial_cell_Tumor	NKX2-2:Epithelial_cell
0.00013838	4.22665	0	0.015	1	FOXD3	Epithelial_cell	Epithelial_cell_Normal:Epithelial_cell_Tumor	FOXD3:Epithelial_cell
0.00280885	4.22365	0.006	0.067	1	AC048341.1	Endothelial_cell	Endothelial_cell_Normal:Endothelial_cell_Tumor	AC048341.1:Endothelial_cell
9.55026e-07	4.22312	0.003	0.046	0.0214547	B4GALNT2	Epithelial_cell	Epithelial_cell_Normal:Epithelial_cell_Tumor	B4GALNT2:Epithelial_cell
3.10624e-17	4.21938	0.055	0.305	6.97816e-13	CLEC3B	Fibroblast	Fibroblast_Normal:Fibroblast_Tumor	CLEC3B:Fibroblast
0.00278069	4.2174	0	0.017	1	AC007611.1	Fibroblast	Fibroblast_Normal:Fibroblast_Tumor	AC007611.1:Fibroblast
1.47698e-05	4.21375	0.001	0.017	0.331805	DCUN1D2	Central_memory_T_cell	Central_memory_T_cell_Normal:Central_memory_T_cell_Tumor	DCUN1D2:Central_memory_T_cell
0.000140027	4.2115	0.002	0.024	1	ABCB9	Regulatory_T_cell	Regulatory_T_cell_Normal:Regulatory_T_cell_Tumor	ABCB9:Regulatory_T_cell
0.00278069	4.20687	0	0.017	1	CCDC148	Fibroblast	Fibroblast_Normal:Fibroblast_Tumor	CCDC148:Fibroblast
3.5323e-05	4.20142	0.006	0.1	0.793531	RSAD2	Endothelial_cell	Endothelial_cell_Normal:Endothelial_cell_Tumor	RSAD2:Endothelial_cell
0.00320397	4.20012	0.002	0.025	1	PPP1R9A	Fibroblast	Fibroblast_Normal:Fibroblast_Tumor	PPP1R9A:Fibroblast
1.07401e-06	4.19754	0.01	0.077	0.0241277	C2orf72	Epithelial_cell	Epithelial_cell_Normal:Epithelial_cell_Tumor	C2orf72:Epithelial_cell
0.000885489	4.19679	0.008	0.143	1	HLCS	Mast_cell	Mast_cell_Normal:Mast_cell_Tumor	HLCS:Mast_cell
0.000319622	4.18973	0.003	0.067	1	STEAP2	Endothelial_cell	Endothelial_cell_Normal:Endothelial_cell_Tumor	STEAP2:Endothelial_cell
2.05072e-05	4.18779	0.002	0.031	0.460695	AC012467.2	Epithelial_cell	Epithelial_cell_Normal:Epithelial_cell_Tumor	AC012467.2:Epithelial_cell
0.00206857	4.1863	0.004	0.031	1	LINC00923	Epithelial_cell	Epithelial_cell_Normal:Epithelial_cell_Tumor	LINC00923:Epithelial_cell
1.72073e-07	4.18522	0.003	0.046	0.00386562	AL355922.2	Epithelial_cell	Epithelial_cell_Normal:Epithelial_cell_Tumor	AL355922.2:Epithelial_cell
0.00409894	4.18272	0.026	0.088	1	PDE6G	Tissue-resident_macrophage	Tissue-resident_macrophage_Normal:Tissue-resident_macrophage_Tumor	PDE6G:Tissue-resident_macrophage
0.00198999	4.18058	0.004	0.034	1	ZNF837	Fibroblast	Fibroblast_Normal:Fibroblast_Tumor	ZNF837:Fibroblast
0.00278069	4.17815	0	0.017	1	LINC00908	Fibroblast	Fibroblast_Normal:Fibroblast_Tumor	LINC00908:Fibroblast
0.00320397	4.16953	0.002	0.025	1	CD28	Fibroblast	Fibroblast_Normal:Fibroblast_Tumor	CD28:Fibroblast
2.27765e-06	4.16776	0.004	0.059	0.0511674	METTL27	Tissue-resident_macrophage	Tissue-resident_macrophage_Normal:Tissue-resident_macrophage_Tumor	METTL27:Tissue-resident_macrophage
0.00013838	4.16776	0	0.015	1	SLC38A4	Epithelial_cell	Epithelial_cell_Normal:Epithelial_cell_Tumor	SLC38A4:Epithelial_cell
0.00260899	4.15716	0.001	0.015	1	ASPDH	Epithelial_cell	Epithelial_cell_Normal:Epithelial_cell_Tumor	ASPDH:Epithelial_cell
0.00278069	4.15558	0	0.017	1	ADAM8	Fibroblast	Fibroblast_Normal:Fibroblast_Tumor	ADAM8:Fibroblast
0.00013838	4.15525	0	0.015	1	AC073569.2	Epithelial_cell	Epithelial_cell_Normal:Epithelial_cell_Tumor	AC073569.2:Epithelial_cell
0.000137845	4.1545	0.002	0.024	1	AC011611.4	Regulatory_T_cell	Regulatory_T_cell_Normal:Regulatory_T_cell_Tumor	AC011611.4:Regulatory_T_cell
2.12341e-08	4.15444	0.002	0.046	0.000477024	CPLX2	Epithelial_cell	Epithelial_cell_Normal:Epithelial_cell_Tumor	CPLX2:Epithelial_cell
2.40965e-07	4.14752	0.001	0.016	0.00541329	SCML1	Plasma_cell	Plasma_cell_Normal:Plasma_cell_Tumor	SCML1:Plasma_cell
0.000319622	4.14251	0.003	0.067	1	LINC01011	Endothelial_cell	Endothelial_cell_Normal:Endothelial_cell_Tumor	LINC01011:Endothelial_cell
0.00495528	4.14241	0.001	0.013	1	CASC2	T_cell	T_cell_Normal:T_cell_Tumor	CASC2:T_cell
7.32637e-05	4.14019	0.031	0.286	1	RIOK1	Mast_cell	Mast_cell_Normal:Mast_cell_Tumor	RIOK1:Mast_cell
2.29053e-05	4.13876	0.008	0.062	0.514567	NEURL1	Epithelial_cell	Epithelial_cell_Normal:Epithelial_cell_Tumor	NEURL1:Epithelial_cell
0.00320397	4.13337	0.002	0.025	1	PTOV1-AS1	Fibroblast	Fibroblast_Normal:Fibroblast_Tumor	PTOV1-AS1:Fibroblast
0.00215108	4.13225	0.003	0.025	1	LRRC75A	T_cell	T_cell_Normal:T_cell_Tumor	LRRC75A:T_cell
2.14826e-22	4.12595	0.014	0.185	4.82607e-18	SLC4A4	Epithelial_cell	Epithelial_cell_Normal:Epithelial_cell_Tumor	SLC4A4:Epithelial_cell
0.00259556	4.1184	0	0.071	1	ATAD3A	Mast_cell	Mast_cell_Normal:Mast_cell_Tumor	ATAD3A:Mast_cell
0.00259556	4.1184	0	0.071	1	CD160	Mast_cell	Mast_cell_Normal:Mast_cell_Tumor	CD160:Mast_cell
0.00259556	4.1184	0	0.071	1	CD244	Mast_cell	Mast_cell_Normal:Mast_cell_Tumor	CD244:Mast_cell
0.00259556	4.1184	0	0.071	1	FCRLA	Mast_cell	Mast_cell_Normal:Mast_cell_Tumor	FCRLA:Mast_cell
0.00259556	4.1184	0	0.071	1	MPZL1	Mast_cell	Mast_cell_Normal:Mast_cell_Tumor	MPZL1:Mast_cell
0.00259556	4.1184	0	0.071	1	UBE2T	Mast_cell	Mast_cell_Normal:Mast_cell_Tumor	UBE2T:Mast_cell
0.00259556	4.1184	0	0.071	1	ITPKB	Mast_cell	Mast_cell_Normal:Mast_cell_Tumor	ITPKB:Mast_cell
0.00259556	4.1184	0	0.071	1	URB2	Mast_cell	Mast_cell_Normal:Mast_cell_Tumor	URB2:Mast_cell
0.00259556	4.1184	0	0.071	1	KMO	Mast_cell	Mast_cell_Normal:Mast_cell_Tumor	KMO:Mast_cell
0.00259556	4.1184	0	0.071	1	ETAA1	Mast_cell	Mast_cell_Normal:Mast_cell_Tumor	ETAA1:Mast_cell
0.00259556	4.1184	0	0.071	1	SMYD5	Mast_cell	Mast_cell_Normal:Mast_cell_Tumor	SMYD5:Mast_cell
0.00259556	4.1184	0	0.071	1	AFF3	Mast_cell	Mast_cell_Normal:Mast_cell_Tumor	AFF3:Mast_cell
0.00259556	4.1184	0	0.071	1	EPB41L5	Mast_cell	Mast_cell_Normal:Mast_cell_Tumor	EPB41L5:Mast_cell
0.00259556	4.1184	0	0.071	1	IL17RC	Mast_cell	Mast_cell_Normal:Mast_cell_Tumor	IL17RC:Mast_cell
0.00259556	4.1184	0	0.071	1	DENND6A	Mast_cell	Mast_cell_Normal:Mast_cell_Tumor	DENND6A:Mast_cell
0.00259556	4.1184	0	0.071	1	CPLX1	Mast_cell	Mast_cell_Normal:Mast_cell_Tumor	CPLX1:Mast_cell
0.00259556	4.1184	0	0.071	1	HOPX	Mast_cell	Mast_cell_Normal:Mast_cell_Tumor	HOPX:Mast_cell
0.00259556	4.1184	0	0.071	1	PLAC8	Mast_cell	Mast_cell_Normal:Mast_cell_Tumor	PLAC8:Mast_cell
0.00259556	4.1184	0	0.071	1	MEF2C	Mast_cell	Mast_cell_Normal:Mast_cell_Tumor	MEF2C:Mast_cell
0.00259556	4.1184	0	0.071	1	RGMB	Mast_cell	Mast_cell_Normal:Mast_cell_Tumor	RGMB:Mast_cell
0.00259556	4.1184	0	0.071	1	AC008608.2	Mast_cell	Mast_cell_Normal:Mast_cell_Tumor	AC008608.2:Mast_cell
0.00259556	4.1184	0	0.071	1	MZB1	Mast_cell	Mast_cell_Normal:Mast_cell_Tumor	MZB1:Mast_cell
0.00259556	4.1184	0	0.071	1	IRF4	Mast_cell	Mast_cell_Normal:Mast_cell_Tumor	IRF4:Mast_cell
0.00259556	4.1184	0	0.071	1	VARS	Mast_cell	Mast_cell_Normal:Mast_cell_Tumor	VARS:Mast_cell
0.00259556	4.1184	0	0.071	1	FOXP4	Mast_cell	Mast_cell_Normal:Mast_cell_Tumor	FOXP4:Mast_cell
0.00259556	4.1184	0	0.071	1	AL035701.1	Mast_cell	Mast_cell_Normal:Mast_cell_Tumor	AL035701.1:Mast_cell
0.00259556	4.1184	0	0.071	1	ARMT1	Mast_cell	Mast_cell_Normal:Mast_cell_Tumor	ARMT1:Mast_cell
0.00259556	4.1184	0	0.071	1	RPS6KA2	Mast_cell	Mast_cell_Normal:Mast_cell_Tumor	RPS6KA2:Mast_cell
0.00259556	4.1184	0	0.071	1	DLL1	Mast_cell	Mast_cell_Normal:Mast_cell_Tumor	DLL1:Mast_cell
0.00259556	4.1184	0	0.071	1	HDAC9	Mast_cell	Mast_cell_Normal:Mast_cell_Tumor	HDAC9:Mast_cell
0.00259556	4.1184	0	0.071	1	AC018645.2	Mast_cell	Mast_cell_Normal:Mast_cell_Tumor	AC018645.2:Mast_cell
0.00259556	4.1184	0	0.071	1	SPDYE1	Mast_cell	Mast_cell_Normal:Mast_cell_Tumor	SPDYE1:Mast_cell
0.00259556	4.1184	0	0.071	1	MBLAC1	Mast_cell	Mast_cell_Normal:Mast_cell_Tumor	MBLAC1:Mast_cell
0.00259556	4.1184	0	0.071	1	SHROOM2	Mast_cell	Mast_cell_Normal:Mast_cell_Tumor	SHROOM2:Mast_cell
0.00259556	4.1184	0	0.071	1	SLC9A7	Mast_cell	Mast_cell_Normal:Mast_cell_Tumor	SLC9A7:Mast_cell
0.00259556	4.1184	0	0.071	1	TSIX	Mast_cell	Mast_cell_Normal:Mast_cell_Tumor	TSIX:Mast_cell
0.00259556	4.1184	0	0.071	1	TMEM187	Mast_cell	Mast_cell_Normal:Mast_cell_Tumor	TMEM187:Mast_cell
0.00259556	4.1184	0	0.071	1	AC044849.1	Mast_cell	Mast_cell_Normal:Mast_cell_Tumor	AC044849.1:Mast_cell
0.00259556	4.1184	0	0.071	1	AC087362.1	Mast_cell	Mast_cell_Normal:Mast_cell_Tumor	AC087362.1:Mast_cell
0.00259556	4.1184	0	0.071	1	AL158152.2	Mast_cell	Mast_cell_Normal:Mast_cell_Tumor	AL158152.2:Mast_cell
0.00259556	4.1184	0	0.071	1	CORO2A	Mast_cell	Mast_cell_Normal:Mast_cell_Tumor	CORO2A:Mast_cell
0.00259556	4.1184	0	0.071	1	CRACR2B	Mast_cell	Mast_cell_Normal:Mast_cell_Tumor	CRACR2B:Mast_cell
0.00259556	4.1184	0	0.071	1	RTN4RL2	Mast_cell	Mast_cell_Normal:Mast_cell_Tumor	RTN4RL2:Mast_cell
0.00259556	4.1184	0	0.071	1	INCENP	Mast_cell	Mast_cell_Normal:Mast_cell_Tumor	INCENP:Mast_cell
0.00259556	4.1184	0	0.071	1	DHCR7	Mast_cell	Mast_cell_Normal:Mast_cell_Tumor	DHCR7:Mast_cell
0.00259556	4.1184	0	0.071	1	AP003119.2	Mast_cell	Mast_cell_Normal:Mast_cell_Tumor	AP003119.2:Mast_cell
0.00259556	4.1184	0	0.071	1	FAS	Mast_cell	Mast_cell_Normal:Mast_cell_Tumor	FAS:Mast_cell
0.00259556	4.1184	0	0.071	1	LOXL4	Mast_cell	Mast_cell_Normal:Mast_cell_Tumor	LOXL4:Mast_cell
0.00259556	4.1184	0	0.071	1	AL731571.1	Mast_cell	Mast_cell_Normal:Mast_cell_Tumor	AL731571.1:Mast_cell
0.00259556	4.1184	0	0.071	1	BNIP3	Mast_cell	Mast_cell_Normal:Mast_cell_Tumor	BNIP3:Mast_cell
0.00259556	4.1184	0	0.071	1	KLRD1	Mast_cell	Mast_cell_Normal:Mast_cell_Tumor	KLRD1:Mast_cell
0.00259556	4.1184	0	0.071	1	EMP1	Mast_cell	Mast_cell_Normal:Mast_cell_Tumor	EMP1:Mast_cell
0.00259556	4.1184	0	0.071	1	LINC01465	Mast_cell	Mast_cell_Normal:Mast_cell_Tumor	LINC01465:Mast_cell
0.00259556	4.1184	0	0.071	1	CRADD	Mast_cell	Mast_cell_Normal:Mast_cell_Tumor	CRADD:Mast_cell
0.00259556	4.1184	0	0.071	1	RNASE6	Mast_cell	Mast_cell_Normal:Mast_cell_Tumor	RNASE6:Mast_cell
0.00259556	4.1184	0	0.071	1	IPO4	Mast_cell	Mast_cell_Normal:Mast_cell_Tumor	IPO4:Mast_cell
0.00259556	4.1184	0	0.071	1	C14orf28	Mast_cell	Mast_cell_Normal:Mast_cell_Tumor	C14orf28:Mast_cell
0.00259556	4.1184	0	0.071	1	TRIM9	Mast_cell	Mast_cell_Normal:Mast_cell_Tumor	TRIM9:Mast_cell
0.00259556	4.1184	0	0.071	1	AL359220.1	Mast_cell	Mast_cell_Normal:Mast_cell_Tumor	AL359220.1:Mast_cell
0.00259556	4.1184	0	0.071	1	AC135068.9	Mast_cell	Mast_cell_Normal:Mast_cell_Tumor	AC135068.9:Mast_cell
0.00259556	4.1184	0	0.071	1	CSNK1G1	Mast_cell	Mast_cell_Normal:Mast_cell_Tumor	CSNK1G1:Mast_cell
0.00259556	4.1184	0	0.071	1	DRAIC	Mast_cell	Mast_cell_Normal:Mast_cell_Tumor	DRAIC:Mast_cell
0.00259556	4.1184	0	0.071	1	PAQR4	Mast_cell	Mast_cell_Normal:Mast_cell_Tumor	PAQR4:Mast_cell
0.00259556	4.1184	0	0.071	1	CIITA	Mast_cell	Mast_cell_Normal:Mast_cell_Tumor	CIITA:Mast_cell
0.00259556	4.1184	0	0.071	1	AC004381.1	Mast_cell	Mast_cell_Normal:Mast_cell_Tumor	AC004381.1:Mast_cell
0.00259556	4.1184	0	0.071	1	IL21R-AS1	Mast_cell	Mast_cell_Normal:Mast_cell_Tumor	IL21R-AS1:Mast_cell
0.00259556	4.1184	0	0.071	1	CD19	Mast_cell	Mast_cell_Normal:Mast_cell_Tumor	CD19:Mast_cell
0.00259556	4.1184	0	0.071	1	FBXL19	Mast_cell	Mast_cell_Normal:Mast_cell_Tumor	FBXL19:Mast_cell
0.00259556	4.1184	0	0.071	1	MAP3K14-AS1	Mast_cell	Mast_cell_Normal:Mast_cell_Tumor	MAP3K14-AS1:Mast_cell
0.00259556	4.1184	0	0.071	1	TSPOAP1	Mast_cell	Mast_cell_Normal:Mast_cell_Tumor	TSPOAP1:Mast_cell
0.00259556	4.1184	0	0.071	1	TEX14	Mast_cell	Mast_cell_Normal:Mast_cell_Tumor	TEX14:Mast_cell
0.00259556	4.1184	0	0.071	1	LINC00526	Mast_cell	Mast_cell_Normal:Mast_cell_Tumor	LINC00526:Mast_cell
0.00259556	4.1184	0	0.071	1	CABLES1	Mast_cell	Mast_cell_Normal:Mast_cell_Tumor	CABLES1:Mast_cell
0.00259556	4.1184	0	0.071	1	FSD1	Mast_cell	Mast_cell_Normal:Mast_cell_Tumor	FSD1:Mast_cell
0.00259556	4.1184	0	0.071	1	LONP1	Mast_cell	Mast_cell_Normal:Mast_cell_Tumor	LONP1:Mast_cell
0.00259556	4.1184	0	0.071	1	PPAN	Mast_cell	Mast_cell_Normal:Mast_cell_Tumor	PPAN:Mast_cell
0.00259556	4.1184	0	0.071	1	C19orf67	Mast_cell	Mast_cell_Normal:Mast_cell_Tumor	C19orf67:Mast_cell
0.00259556	4.1184	0	0.071	1	ASF1B	Mast_cell	Mast_cell_Normal:Mast_cell_Tumor	ASF1B:Mast_cell
0.00259556	4.1184	0	0.071	1	LINC01841	Mast_cell	Mast_cell_Normal:Mast_cell_Tumor	LINC01841:Mast_cell
0.00259556	4.1184	0	0.071	1	EPHX3	Mast_cell	Mast_cell_Normal:Mast_cell_Tumor	EPHX3:Mast_cell
0.00259556	4.1184	0	0.071	1	ZNF724	Mast_cell	Mast_cell_Normal:Mast_cell_Tumor	ZNF724:Mast_cell
0.00259556	4.1184	0	0.071	1	ZNF829	Mast_cell	Mast_cell_Normal:Mast_cell_Tumor	ZNF829:Mast_cell
0.00259556	4.1184	0	0.071	1	ZNF780B	Mast_cell	Mast_cell_Normal:Mast_cell_Tumor	ZNF780B:Mast_cell
0.00259556	4.1184	0	0.071	1	LILRA2	Mast_cell	Mast_cell_Normal:Mast_cell_Tumor	LILRA2:Mast_cell
0.00259556	4.1184	0	0.071	1	KIR2DL4	Mast_cell	Mast_cell_Normal:Mast_cell_Tumor	KIR2DL4:Mast_cell
0.00259556	4.1184	0	0.071	1	ZNF787	Mast_cell	Mast_cell_Normal:Mast_cell_Tumor	ZNF787:Mast_cell
0.00259556	4.1184	0	0.071	1	AL021707.6	Mast_cell	Mast_cell_Normal:Mast_cell_Tumor	AL021707.6:Mast_cell
0.00259556	4.1184	0	0.071	1	PWP2	Mast_cell	Mast_cell_Normal:Mast_cell_Tumor	PWP2:Mast_cell
0.00203446	4.11614	0.004	0.034	1	DEPTOR	Fibroblast	Fibroblast_Normal:Fibroblast_Tumor	DEPTOR:Fibroblast
0.000376556	4.10837	0.011	0.062	1	TTLL7	Epithelial_cell	Epithelial_cell_Normal:Epithelial_cell_Tumor	TTLL7:Epithelial_cell
0.00320397	4.10493	0.002	0.025	1	ZSWIM3	Fibroblast	Fibroblast_Normal:Fibroblast_Tumor	ZSWIM3:Fibroblast
0.00013838	4.10483	0	0.015	1	CYP46A1	Epithelial_cell	Epithelial_cell_Normal:Epithelial_cell_Tumor	CYP46A1:Epithelial_cell
0.00208076	4.09747	0.004	0.031	1	BRINP3	Epithelial_cell	Epithelial_cell_Normal:Epithelial_cell_Tumor	BRINP3:Epithelial_cell
1.73796e-07	4.09659	0.003	0.046	0.00390434	GRIN2C	Epithelial_cell	Epithelial_cell_Normal:Epithelial_cell_Tumor	GRIN2C:Epithelial_cell
4.36959e-17	4.09512	0.009	0.178	9.81628e-13	CILP	Fibroblast	Fibroblast_Normal:Fibroblast_Tumor	CILP:Fibroblast
9.95099e-07	4.0912	0	0.011	0.0223549	ADAM23	Plasma_cell	Plasma_cell_Normal:Plasma_cell_Tumor	ADAM23:Plasma_cell
1.34368e-15	4.08994	0.013	0.178	3.01858e-11	RSPO3	Fibroblast	Fibroblast_Normal:Fibroblast_Tumor	RSPO3:Fibroblast
0.00217439	4.08634	0.003	0.025	1	TRDV3	T_cell	T_cell_Normal:T_cell_Tumor	TRDV3:T_cell
3.12583e-07	4.08581	0.006	0.133	0.00702217	TRABD2A	Endothelial_cell	Endothelial_cell_Normal:Endothelial_cell_Tumor	TRABD2A:Endothelial_cell
1.15525e-06	4.08259	0.006	0.062	0.0259526	FAM149A	Epithelial_cell	Epithelial_cell_Normal:Epithelial_cell_Tumor	FAM149A:Epithelial_cell
4.7813e-05	4.08226	0.001	0.013	1	AC072061.1	Central_memory_T_cell	Central_memory_T_cell_Normal:Central_memory_T_cell_Tumor	AC072061.1:Central_memory_T_cell
0.00278069	4.08216	0	0.017	1	WT1	Fibroblast	Fibroblast_Normal:Fibroblast_Tumor	WT1:Fibroblast
0.00013838	4.08105	0	0.015	1	SH2D7	Epithelial_cell	Epithelial_cell_Normal:Epithelial_cell_Tumor	SH2D7:Epithelial_cell
0.00320397	4.07709	0.002	0.025	1	LIPE	Fibroblast	Fibroblast_Normal:Fibroblast_Tumor	LIPE:Fibroblast
0.00495528	4.07587	0.001	0.013	1	AC103974.1	T_cell	T_cell_Normal:T_cell_Tumor	AC103974.1:T_cell
0.000336466	4.07373	0.002	0.034	1	KCND2	Fibroblast	Fibroblast_Normal:Fibroblast_Tumor	KCND2:Fibroblast
0.000568397	4.07136	0.009	0.059	1	AC138150.1	Tissue-resident_macrophage	Tissue-resident_macrophage_Normal:Tissue-resident_macrophage_Tumor	AC138150.1:Tissue-resident_macrophage
0.00013838	4.06657	0	0.015	1	FAM153B	Epithelial_cell	Epithelial_cell_Normal:Epithelial_cell_Tumor	FAM153B:Epithelial_cell
0.000341131	4.0665	0.002	0.034	1	CCDC152	Fibroblast	Fibroblast_Normal:Fibroblast_Tumor	CCDC152:Fibroblast
0.00495528	4.06585	0.001	0.013	1	ZNF433	T_cell	T_cell_Normal:T_cell_Tumor	ZNF433:T_cell
4.46215e-10	4.06307	0.004	0.093	1.00242e-05	AKR1C2	Fibroblast	Fibroblast_Normal:Fibroblast_Tumor	AKR1C2:Fibroblast
0.000885489	4.06281	0.008	0.143	1	GLCCI1	Mast_cell	Mast_cell_Normal:Mast_cell_Tumor	GLCCI1:Mast_cell
6.9059e-08	4.05659	0.001	0.031	0.00155141	RFX6	Epithelial_cell	Epithelial_cell_Normal:Epithelial_cell_Tumor	RFX6:Epithelial_cell
0.00495528	4.05603	0.001	0.013	1	NECTIN2	T_cell	T_cell_Normal:T_cell_Tumor	NECTIN2:T_cell
2.2468e-07	4.05592	0.009	0.077	0.00504744	ETV1	Epithelial_cell	Epithelial_cell_Normal:Epithelial_cell_Tumor	ETV1:Epithelial_cell
0.000345856	4.05463	0.002	0.034	1	KIFC2	Fibroblast	Fibroblast_Normal:Fibroblast_Tumor	KIFC2:Fibroblast
6.85075e-05	4.05362	0.002	0.025	1	C16orf46	T_cell	T_cell_Normal:T_cell_Tumor	C16orf46:T_cell
2.42045e-07	4.05319	0.006	0.042	0.00543754	AC103724.3	Central_memory_T_cell	Central_memory_T_cell_Normal:Central_memory_T_cell_Tumor	AC103724.3:Central_memory_T_cell
0.00654986	4.0362	0.005	0.031	1	AC233280.1	Epithelial_cell	Epithelial_cell_Normal:Epithelial_cell_Tumor	AC233280.1:Epithelial_cell
7.53879e-07	4.03546	0.014	0.092	0.0169359	ARHGAP44	Epithelial_cell	Epithelial_cell_Normal:Epithelial_cell_Tumor	ARHGAP44:Epithelial_cell
0.000885489	4.03304	0.008	0.143	1	ERV3-1	Mast_cell	Mast_cell_Normal:Mast_cell_Tumor	ERV3-1:Mast_cell
0.00013838	4.0315	0	0.015	1	AC092567.1	Epithelial_cell	Epithelial_cell_Normal:Epithelial_cell_Tumor	AC092567.1:Epithelial_cell
1.4262e-09	4.02912	0.005	0.047	3.20396e-05	SDR42E2	Central_memory_T_cell	Central_memory_T_cell_Normal:Central_memory_T_cell_Tumor	SDR42E2:Central_memory_T_cell
0.00198999	4.02033	0.004	0.034	1	CLDN11	Fibroblast	Fibroblast_Normal:Fibroblast_Tumor	CLDN11:Fibroblast
0.00674221	4.01973	0.005	0.031	1	SLC22A4	Epithelial_cell	Epithelial_cell_Normal:Epithelial_cell_Tumor	SLC22A4:Epithelial_cell
0.000181335	4.01618	0.004	0.044	1	AL354707.2	Tissue-resident_macrophage	Tissue-resident_macrophage_Normal:Tissue-resident_macrophage_Tumor	AL354707.2:Tissue-resident_macrophage
0.00105459	4.01029	0.006	0.042	1	FMO5	Fibroblast	Fibroblast_Normal:Fibroblast_Tumor	FMO5:Fibroblast
1.92114e-05	4.01026	0.006	0.059	0.431585	ADHFE1	Fibroblast	Fibroblast_Normal:Fibroblast_Tumor	ADHFE1:Fibroblast
0.00712009	4.00877	0.006	0.034	1	PDE1B	Fibroblast	Fibroblast_Normal:Fibroblast_Tumor	PDE1B:Fibroblast
0.00198999	4.00599	0.004	0.034	1	CCDC89	Fibroblast	Fibroblast_Normal:Fibroblast_Tumor	CCDC89:Fibroblast
1.10164e-08	3.99924	0.002	0.023	0.000247482	POU3F1	Plasma_cell	Plasma_cell_Normal:Plasma_cell_Tumor	POU3F1:Plasma_cell
4.81214e-05	3.99628	0.001	0.013	1	TMEM202-AS1	Central_memory_T_cell	Central_memory_T_cell_Normal:Central_memory_T_cell_Tumor	TMEM202-AS1:Central_memory_T_cell
0.00290451	3.99487	0.006	0.067	1	CLDND2	Endothelial_cell	Endothelial_cell_Normal:Endothelial_cell_Tumor	CLDND2:Endothelial_cell
0.000186612	3.98892	0.004	0.044	1	MEGF6	Tissue-resident_macrophage	Tissue-resident_macrophage_Normal:Tissue-resident_macrophage_Tumor	MEGF6:Tissue-resident_macrophage
0.00405302	3.98601	0.005	0.015	1	FAM43A	Plasma_cell	Plasma_cell_Normal:Plasma_cell_Tumor	FAM43A:Plasma_cell
0.000319622	3.98582	0.003	0.067	1	FMO2	Endothelial_cell	Endothelial_cell_Normal:Endothelial_cell_Tumor	FMO2:Endothelial_cell
9.20618e-06	3.9822	0.012	0.077	0.206817	ARC	Epithelial_cell	Epithelial_cell_Normal:Epithelial_cell_Tumor	ARC:Epithelial_cell
0.00667753	3.98192	0.005	0.031	1	TIAM1	Epithelial_cell	Epithelial_cell_Normal:Epithelial_cell_Tumor	TIAM1:Epithelial_cell
0.00084834	3.98036	0	0.015	1	AL357078.1	Tissue-resident_macrophage	Tissue-resident_macrophage_Normal:Tissue-resident_macrophage_Tumor	AL357078.1:Tissue-resident_macrophage
0.00084834	3.98036	0	0.015	1	AL445426.1	Tissue-resident_macrophage	Tissue-resident_macrophage_Normal:Tissue-resident_macrophage_Tumor	AL445426.1:Tissue-resident_macrophage
0.00084834	3.98036	0	0.015	1	WEE2-AS1	Tissue-resident_macrophage	Tissue-resident_macrophage_Normal:Tissue-resident_macrophage_Tumor	WEE2-AS1:Tissue-resident_macrophage
0.00084834	3.98036	0	0.015	1	AL358937.1	Tissue-resident_macrophage	Tissue-resident_macrophage_Normal:Tissue-resident_macrophage_Tumor	AL358937.1:Tissue-resident_macrophage
0.00084834	3.98036	0	0.015	1	CFAP46	Tissue-resident_macrophage	Tissue-resident_macrophage_Normal:Tissue-resident_macrophage_Tumor	CFAP46:Tissue-resident_macrophage
0.00084834	3.98036	0	0.015	1	AC068790.8	Tissue-resident_macrophage	Tissue-resident_macrophage_Normal:Tissue-resident_macrophage_Tumor	AC068790.8:Tissue-resident_macrophage
0.00084834	3.98036	0	0.015	1	LINC00355	Tissue-resident_macrophage	Tissue-resident_macrophage_Normal:Tissue-resident_macrophage_Tumor	LINC00355:Tissue-resident_macrophage
0.00084834	3.98036	0	0.015	1	AC012173.1	Tissue-resident_macrophage	Tissue-resident_macrophage_Normal:Tissue-resident_macrophage_Tumor	AC012173.1:Tissue-resident_macrophage
0.00084834	3.98036	0	0.015	1	SCNN1B	Tissue-resident_macrophage	Tissue-resident_macrophage_Normal:Tissue-resident_macrophage_Tumor	SCNN1B:Tissue-resident_macrophage
0.00084834	3.98036	0	0.015	1	IGHV3OR16-11	Tissue-resident_macrophage	Tissue-resident_macrophage_Normal:Tissue-resident_macrophage_Tumor	IGHV3OR16-11:Tissue-resident_macrophage
0.00084834	3.98036	0	0.015	1	PRR29	Tissue-resident_macrophage	Tissue-resident_macrophage_Normal:Tissue-resident_macrophage_Tumor	PRR29:Tissue-resident_macrophage
0.00084834	3.98036	0	0.015	1	AL133342.1	Tissue-resident_macrophage	Tissue-resident_macrophage_Normal:Tissue-resident_macrophage_Tumor	AL133342.1:Tissue-resident_macrophage
0.00084834	3.98036	0	0.015	1	MAST1	Tissue-resident_macrophage	Tissue-resident_macrophage_Normal:Tissue-resident_macrophage_Tumor	MAST1:Tissue-resident_macrophage
0.00084834	3.98036	0	0.015	1	AC074138.1	Tissue-resident_macrophage	Tissue-resident_macrophage_Normal:Tissue-resident_macrophage_Tumor	AC074138.1:Tissue-resident_macrophage
0.00084834	3.98036	0	0.015	1	IGKV2OR22-4	Tissue-resident_macrophage	Tissue-resident_macrophage_Normal:Tissue-resident_macrophage_Tumor	IGKV2OR22-4:Tissue-resident_macrophage
0.00495528	3.97837	0.001	0.013	1	AC006206.2	T_cell	T_cell_Normal:T_cell_Tumor	AC006206.2:T_cell
0.00260899	3.97508	0.001	0.015	1	CD180	Epithelial_cell	Epithelial_cell_Normal:Epithelial_cell_Tumor	CD180:Epithelial_cell
0.00263652	3.97263	0.001	0.015	1	TRAM1L1	Epithelial_cell	Epithelial_cell_Normal:Epithelial_cell_Tumor	TRAM1L1:Epithelial_cell
0.000363443	3.97254	0.003	0.031	1	MAL	Epithelial_cell	Epithelial_cell_Normal:Epithelial_cell_Tumor	MAL:Epithelial_cell
0.00260899	3.97198	0.001	0.015	1	LINC00907	Epithelial_cell	Epithelial_cell_Normal:Epithelial_cell_Tumor	LINC00907:Epithelial_cell
9.51488e-07	3.9699	0.001	0.017	0.0213752	HPCAL4	Central_memory_T_cell	Central_memory_T_cell_Normal:Central_memory_T_cell_Tumor	HPCAL4:Central_memory_T_cell
2.44935e-10	3.96844	0	0.031	5.50245e-06	RUNX1T1	Epithelial_cell	Epithelial_cell_Normal:Epithelial_cell_Tumor	RUNX1T1:Epithelial_cell
1.308e-07	3.96621	0.005	0.062	0.00293841	PAX6	Epithelial_cell	Epithelial_cell_Normal:Epithelial_cell_Tumor	PAX6:Epithelial_cell
0.00013838	3.96596	0	0.015	1	SEMA3F-AS1	Epithelial_cell	Epithelial_cell_Normal:Epithelial_cell_Tumor	SEMA3F-AS1:Epithelial_cell
5.94807e-11	3.96579	0.014	0.123	1.33623e-06	IL1R2	Epithelial_cell	Epithelial_cell_Normal:Epithelial_cell_Tumor	IL1R2:Epithelial_cell
0.00213951	3.96551	0.003	0.025	1	AL049869.3	T_cell	T_cell_Normal:T_cell_Tumor	AL049869.3:T_cell
0.00320397	3.96491	0.002	0.025	1	AC013271.1	Fibroblast	Fibroblast_Normal:Fibroblast_Tumor	AC013271.1:Fibroblast
0.000174509	3.95336	0.015	0.076	1	PLA2G2A	Fibroblast	Fibroblast_Normal:Fibroblast_Tumor	PLA2G2A:Fibroblast
0.00290451	3.95276	0.006	0.067	1	RGS11	Endothelial_cell	Endothelial_cell_Normal:Endothelial_cell_Tumor	RGS11:Endothelial_cell
0.00226003	3.94966	0.003	0.029	1	ZNF283	Tissue-resident_macrophage	Tissue-resident_macrophage_Normal:Tissue-resident_macrophage_Tumor	ZNF283:Tissue-resident_macrophage
0.00201211	3.94879	0.004	0.034	1	ZNF334	Fibroblast	Fibroblast_Normal:Fibroblast_Tumor	ZNF334:Fibroblast
0.00338191	3.94657	0.008	0.042	1	ACVR2A	Fibroblast	Fibroblast_Normal:Fibroblast_Tumor	ACVR2A:Fibroblast
0.00495528	3.94595	0.001	0.013	1	NPAS1	T_cell	T_cell_Normal:T_cell_Tumor	NPAS1:T_cell
0.000227028	3.94498	0.001	0.029	1	TRIM58	Tissue-resident_macrophage	Tissue-resident_macrophage_Normal:Tissue-resident_macrophage_Tumor	TRIM58:Tissue-resident_macrophage
0.00013838	3.94202	0	0.015	1	C12orf40	Epithelial_cell	Epithelial_cell_Normal:Epithelial_cell_Tumor	C12orf40:Epithelial_cell
3.58523e-06	3.92807	0.009	0.133	0.0805421	EGFR	Endothelial_cell	Endothelial_cell_Normal:Endothelial_cell_Tumor	EGFR:Endothelial_cell
0.00647152	3.92568	0.016	0.143	1	WARS2	Mast_cell	Mast_cell_Normal:Mast_cell_Tumor	WARS2:Mast_cell
0.00326693	3.92328	0.002	0.025	1	C11orf65	Fibroblast	Fibroblast_Normal:Fibroblast_Tumor	C11orf65:Fibroblast
0.00013838	3.92316	0	0.015	1	SCARF1	Epithelial_cell	Epithelial_cell_Normal:Epithelial_cell_Tumor	SCARF1:Epithelial_cell
1.24522e-05	3.92297	0.023	0.286	0.279739	STX6	Mast_cell	Mast_cell_Normal:Mast_cell_Tumor	STX6:Mast_cell
0.00946245	3.91957	0.004	0.029	1	AC144831.1	Tissue-resident_macrophage	Tissue-resident_macrophage_Normal:Tissue-resident_macrophage_Tumor	AC144831.1:Tissue-resident_macrophage
4.12659e-12	3.91621	0.076	0.288	9.27038e-08	SFRP2	Fibroblast	Fibroblast_Normal:Fibroblast_Tumor	SFRP2:Fibroblast
0.00320397	3.9161	0.002	0.025	1	PDIK1L	Fibroblast	Fibroblast_Normal:Fibroblast_Tumor	PDIK1L:Fibroblast
0.000231609	3.91606	0.001	0.029	1	AC118553.1	Tissue-resident_macrophage	Tissue-resident_macrophage_Normal:Tissue-resident_macrophage_Tumor	AC118553.1:Tissue-resident_macrophage
0.00260899	3.91561	0.001	0.015	1	RNF180	Epithelial_cell	Epithelial_cell_Normal:Epithelial_cell_Tumor	RNF180:Epithelial_cell
0.000912176	3.91129	0.003	0.025	1	FGFR1	T_cell	T_cell_Normal:T_cell_Tumor	FGFR1:T_cell
7.75253e-05	3.90857	0.005	0.046	1	BEST4	Epithelial_cell	Epithelial_cell_Normal:Epithelial_cell_Tumor	BEST4:Epithelial_cell
0.000780685	3.90655	0.005	0.044	1	RAPGEF4	Tissue-resident_macrophage	Tissue-resident_macrophage_Normal:Tissue-resident_macrophage_Tumor	RAPGEF4:Tissue-resident_macrophage
0.00495528	3.90407	0.001	0.013	1	AC012617.1	T_cell	T_cell_Normal:T_cell_Tumor	AC012617.1:T_cell
3.09336e-05	3.90045	0.188	0.297	0.694923	MTRNR2L8	Central_memory_T_cell	Central_memory_T_cell_Normal:Central_memory_T_cell_Tumor	MTRNR2L8:Central_memory_T_cell
0.00290451	3.89706	0.006	0.067	1	KIAA0556	Endothelial_cell	Endothelial_cell_Normal:Endothelial_cell_Tumor	KIAA0556:Endothelial_cell
0.000799769	3.89466	0.005	0.044	1	PRR16	Tissue-resident_macrophage	Tissue-resident_macrophage_Normal:Tissue-resident_macrophage_Tumor	PRR16:Tissue-resident_macrophage
0.00277655	3.89419	0.002	0.01	1	LSMEM1	Exhausted_T_cell	Exhausted_T_cell_Normal:Exhausted_T_cell_Tumor	LSMEM1:Exhausted_T_cell
0.00013838	3.89226	0	0.015	1	EPB41L4A-DT	Epithelial_cell	Epithelial_cell_Normal:Epithelial_cell_Tumor	EPB41L4A-DT:Epithelial_cell
0.00499835	3.88811	0.001	0.013	1	AL035563.1	T_cell	T_cell_Normal:T_cell_Tumor	AL035563.1:T_cell
0.00282168	3.88678	0.028	0.133	1	NUP35	Endothelial_cell	Endothelial_cell_Normal:Endothelial_cell_Tumor	NUP35:Endothelial_cell
4.27949e-09	3.88523	0.004	0.085	9.61387e-05	HIF3A	Fibroblast	Fibroblast_Normal:Fibroblast_Tumor	HIF3A:Fibroblast
0.000360743	3.88203	0.003	0.031	1	SLC44A5	Epithelial_cell	Epithelial_cell_Normal:Epithelial_cell_Tumor	SLC44A5:Epithelial_cell
0.00238705	3.88085	0.002	0.013	1	CAMTA1-DT	Central_memory_T_cell	Central_memory_T_cell_Normal:Central_memory_T_cell_Tumor	CAMTA1-DT:Central_memory_T_cell
1.19734e-35	3.88005	0.117	0.593	2.68983e-31	CXCL12	Fibroblast	Fibroblast_Normal:Fibroblast_Tumor	CXCL12:Fibroblast
0.000241708	3.87934	0.004	0.042	1	MTRNR2L1	Fibroblast	Fibroblast_Normal:Fibroblast_Tumor	MTRNR2L1:Fibroblast
1.62341e-05	3.87913	0.016	0.073	0.364699	TRBV4-1	Regulatory_T_cell	Regulatory_T_cell_Normal:Regulatory_T_cell_Tumor	TRBV4-1:Regulatory_T_cell
0.00013838	3.8769	0	0.015	1	IGHV3-11	Epithelial_cell	Epithelial_cell_Normal:Epithelial_cell_Tumor	IGHV3-11:Epithelial_cell
0.00280885	3.87685	0.006	0.067	1	FMO4	Endothelial_cell	Endothelial_cell_Normal:Endothelial_cell_Tumor	FMO4:Endothelial_cell
0.00229347	3.87621	0.003	0.029	1	AL731571.1	Tissue-resident_macrophage	Tissue-resident_macrophage_Normal:Tissue-resident_macrophage_Tumor	AL731571.1:Tissue-resident_macrophage
2.17817e-07	3.87516	0.009	0.077	0.00489326	MB	Epithelial_cell	Epithelial_cell_Normal:Epithelial_cell_Tumor	MB:Epithelial_cell
0.00280885	3.87506	0.006	0.067	1	AC068338.2	Endothelial_cell	Endothelial_cell_Normal:Endothelial_cell_Tumor	AC068338.2:Endothelial_cell
4.0157e-10	3.87247	0.009	0.042	9.02128e-06	XCL2	Plasma_cell	Plasma_cell_Normal:Plasma_cell_Tumor	XCL2:Plasma_cell
2.15673e-14	3.87033	0.019	0.186	4.84509e-10	ABLIM1	Fibroblast	Fibroblast_Normal:Fibroblast_Tumor	ABLIM1:Fibroblast
5.51753e-11	3.86402	0.003	0.042	1.23951e-06	AC024257.3	Central_memory_T_cell	Central_memory_T_cell_Normal:Central_memory_T_cell_Tumor	AC024257.3:Central_memory_T_cell
0.00320397	3.86313	0.002	0.025	1	AC114763.1	Fibroblast	Fibroblast_Normal:Fibroblast_Tumor	AC114763.1:Fibroblast
0.000912176	3.86105	0.003	0.025	1	IQCC	T_cell	T_cell_Normal:T_cell_Tumor	IQCC:T_cell
0.00278069	3.86002	0	0.017	1	CHN2	Fibroblast	Fibroblast_Normal:Fibroblast_Tumor	CHN2:Fibroblast
6.8138e-06	3.85925	0.002	0.017	0.153072	KIR2DL3	Exhausted_T_cell	Exhausted_T_cell_Normal:Exhausted_T_cell_Tumor	KIR2DL3:Exhausted_T_cell
0.000352755	3.85877	0.003	0.031	1	SYT11	Epithelial_cell	Epithelial_cell_Normal:Epithelial_cell_Tumor	SYT11:Epithelial_cell
0.000334459	3.8585	0.003	0.067	1	SEMA3E	Endothelial_cell	Endothelial_cell_Normal:Endothelial_cell_Tumor	SEMA3E:Endothelial_cell
8.70563e-07	3.85765	0.044	0.267	0.0195572	TPO	Endothelial_cell	Endothelial_cell_Normal:Endothelial_cell_Tumor	TPO:Endothelial_cell
0.00372058	3.85696	0.011	0.051	1	PLCG2	Fibroblast	Fibroblast_Normal:Fibroblast_Tumor	PLCG2:Fibroblast
0.0063527	3.85511	0.019	0.1	1	AC025159.1	Endothelial_cell	Endothelial_cell_Normal:Endothelial_cell_Tumor	AC025159.1:Endothelial_cell
0.000982091	3.85109	0.013	0.1	1	FLNC	Endothelial_cell	Endothelial_cell_Normal:Endothelial_cell_Tumor	FLNC:Endothelial_cell
0.00439552	3.84924	0.004	0.025	1	PPARGC1B	T_cell	T_cell_Normal:T_cell_Tumor	PPARGC1B:T_cell
0.00499835	3.84728	0.001	0.013	1	AC010889.1	T_cell	T_cell_Normal:T_cell_Tumor	AC010889.1:T_cell
0.000787642	3.84714	0.047	0.286	1	PNMT	Mast_cell	Mast_cell_Normal:Mast_cell_Tumor	PNMT:Mast_cell
0.00335277	3.84668	0.008	0.042	1	GLCCI1	Fibroblast	Fibroblast_Normal:Fibroblast_Tumor	GLCCI1:Fibroblast
2.34084e-05	3.84426	0.018	0.045	0.52587	IGHV4-80	Plasma_cell	Plasma_cell_Normal:Plasma_cell_Tumor	IGHV4-80:Plasma_cell
0.00280885	3.84353	0.006	0.067	1	CYP4F12	Endothelial_cell	Endothelial_cell_Normal:Endothelial_cell_Tumor	CYP4F12:Endothelial_cell
0.00290451	3.8422	0.006	0.067	1	LCK	Endothelial_cell	Endothelial_cell_Normal:Endothelial_cell_Tumor	LCK:Endothelial_cell
0.0063527	3.83727	0.019	0.1	1	ADAMTS9-AS2	Endothelial_cell	Endothelial_cell_Normal:Endothelial_cell_Tumor	ADAMTS9-AS2:Endothelial_cell
0.00725104	3.83649	0.006	0.034	1	CD48	Fibroblast	Fibroblast_Normal:Fibroblast_Tumor	CD48:Fibroblast
0.00229347	3.83548	0.003	0.029	1	NNMT	Tissue-resident_macrophage	Tissue-resident_macrophage_Normal:Tissue-resident_macrophage_Tumor	NNMT:Tissue-resident_macrophage
0.000345051	3.83468	0.031	0.167	1	PIGN	Endothelial_cell	Endothelial_cell_Normal:Endothelial_cell_Tumor	PIGN:Endothelial_cell
4.81214e-05	3.83376	0.001	0.013	1	NCEH1	Central_memory_T_cell	Central_memory_T_cell_Normal:Central_memory_T_cell_Tumor	NCEH1:Central_memory_T_cell
0.00263652	3.83105	0.001	0.015	1	AC078802.1	Epithelial_cell	Epithelial_cell_Normal:Epithelial_cell_Tumor	AC078802.1:Epithelial_cell
0.000917767	3.82977	0.003	0.025	1	KCNH3	T_cell	T_cell_Normal:T_cell_Tumor	KCNH3:T_cell
0.000231609	3.82484	0.001	0.029	1	LPP-AS2	Tissue-resident_macrophage	Tissue-resident_macrophage_Normal:Tissue-resident_macrophage_Tumor	LPP-AS2:Tissue-resident_macrophage
0.000516674	3.82038	0.007	0.046	1	NFASC	Epithelial_cell	Epithelial_cell_Normal:Epithelial_cell_Tumor	NFASC:Epithelial_cell
0.00232737	3.81684	0.003	0.029	1	MSLN	Tissue-resident_macrophage	Tissue-resident_macrophage_Normal:Tissue-resident_macrophage_Tumor	MSLN:Tissue-resident_macrophage
0.00278069	3.81571	0	0.017	1	ACKR2	Fibroblast	Fibroblast_Normal:Fibroblast_Tumor	ACKR2:Fibroblast
0.00260899	3.80996	0.001	0.015	1	FAM184A	Epithelial_cell	Epithelial_cell_Normal:Epithelial_cell_Tumor	FAM184A:Epithelial_cell
0.00260899	3.80983	0.001	0.015	1	CLSTN2	Epithelial_cell	Epithelial_cell_Normal:Epithelial_cell_Tumor	CLSTN2:Epithelial_cell
0.0020444	3.80697	0.004	0.031	1	MROH8	Epithelial_cell	Epithelial_cell_Normal:Epithelial_cell_Tumor	MROH8:Epithelial_cell
4.72529e-11	3.8054	0.004	0.102	1.06154e-06	OSR1	Fibroblast	Fibroblast_Normal:Fibroblast_Tumor	OSR1:Fibroblast
8.92774e-07	3.80431	0.009	0.085	0.0200562	LINC01133	Fibroblast	Fibroblast_Normal:Fibroblast_Tumor	LINC01133:Fibroblast
0.000304873	3.80256	0.002	0.025	1	TCEA3	T_cell	T_cell_Normal:T_cell_Tumor	TCEA3:T_cell
0.000335922	3.80122	0.001	0.01	1	ENPEP	Exhausted_T_cell	Exhausted_T_cell_Normal:Exhausted_T_cell_Tumor	ENPEP:Exhausted_T_cell
4.2575e-14	3.79793	0.004	0.127	9.56448e-10	FAIM2	Fibroblast	Fibroblast_Normal:Fibroblast_Tumor	FAIM2:Fibroblast
0.000121957	3.79507	0.016	0.214	1	SLC36A1	Mast_cell	Mast_cell_Normal:Mast_cell_Tumor	SLC36A1:Mast_cell
0.000976447	3.79167	0.008	0.143	1	AP003068.2	Mast_cell	Mast_cell_Normal:Mast_cell_Tumor	AP003068.2:Mast_cell
0.000345856	3.78826	0.002	0.034	1	MAMDC2-AS1	Fibroblast	Fibroblast_Normal:Fibroblast_Tumor	MAMDC2-AS1:Fibroblast
0.000334459	3.78671	0.003	0.067	1	IPCEF1	Endothelial_cell	Endothelial_cell_Normal:Endothelial_cell_Tumor	IPCEF1:Endothelial_cell
0.000351925	3.78479	0	0.013	1	ZNF618	T_cell	T_cell_Normal:T_cell_Tumor	ZNF618:T_cell
1.79068e-07	3.78191	0.003	0.046	0.00402277	GNAO1	Epithelial_cell	Epithelial_cell_Normal:Epithelial_cell_Tumor	GNAO1:Epithelial_cell
0.00676186	3.78163	0.019	0.1	1	OTUD1	Endothelial_cell	Endothelial_cell_Normal:Endothelial_cell_Tumor	OTUD1:Endothelial_cell
0.00239228	3.78061	0.007	0.044	1	P2RX5	Tissue-resident_macrophage	Tissue-resident_macrophage_Normal:Tissue-resident_macrophage_Tumor	P2RX5:Tissue-resident_macrophage
3.33553e-05	3.77474	0.005	0.046	0.749326	SH2D6	Epithelial_cell	Epithelial_cell_Normal:Epithelial_cell_Tumor	SH2D6:Epithelial_cell
0.00320397	3.77408	0.002	0.025	1	GAS1RR	Fibroblast	Fibroblast_Normal:Fibroblast_Tumor	GAS1RR:Fibroblast
0.00439552	3.77366	0.004	0.025	1	SLC9A3R2	T_cell	T_cell_Normal:T_cell_Tumor	SLC9A3R2:T_cell
0.00263652	3.76896	0.001	0.015	1	PKD1L3	Epithelial_cell	Epithelial_cell_Normal:Epithelial_cell_Tumor	PKD1L3:Epithelial_cell
0.000298497	3.76843	0.002	0.025	1	AL353759.1	T_cell	T_cell_Normal:T_cell_Tumor	AL353759.1:T_cell
1.87614e-20	3.76623	0.015	0.229	4.21474e-16	CHRDL1	Fibroblast	Fibroblast_Normal:Fibroblast_Tumor	CHRDL1:Fibroblast
0.000245023	3.76608	0.005	0.038	1	C17orf107	T_cell	T_cell_Normal:T_cell_Tumor	C17orf107:T_cell
0.000278718	3.76433	0.016	0.077	1	INPP5B	Epithelial_cell	Epithelial_cell_Normal:Epithelial_cell_Tumor	INPP5B:Epithelial_cell
0.000885489	3.76376	0.008	0.143	1	ZRSR2	Mast_cell	Mast_cell_Normal:Mast_cell_Tumor	ZRSR2:Mast_cell
1.57313e-05	3.75624	0.005	0.059	0.353404	LINC00309	Tissue-resident_macrophage	Tissue-resident_macrophage_Normal:Tissue-resident_macrophage_Tumor	LINC00309:Tissue-resident_macrophage
0.00320397	3.74972	0.002	0.025	1	CDA	Fibroblast	Fibroblast_Normal:Fibroblast_Tumor	CDA:Fibroblast
3.9251e-25	3.74632	0.098	0.466	8.81774e-21	SRPX	Fibroblast	Fibroblast_Normal:Fibroblast_Tumor	SRPX:Fibroblast
0.00483254	3.73158	0.004	0.024	1	ZNF615	Regulatory_T_cell	Regulatory_T_cell_Normal:Regulatory_T_cell_Tumor	ZNF615:Regulatory_T_cell
0.00300313	3.73028	0.006	0.067	1	PTPN7	Endothelial_cell	Endothelial_cell_Normal:Endothelial_cell_Tumor	PTPN7:Endothelial_cell
0.00278069	3.72882	0	0.017	1	AC092376.2	Fibroblast	Fibroblast_Normal:Fibroblast_Tumor	AC092376.2:Fibroblast
3.21392e-23	3.72297	0.011	0.237	7.22008e-19	FGL2	Fibroblast	Fibroblast_Normal:Fibroblast_Tumor	FGL2:Fibroblast
6.48769e-11	3.71917	0.032	0.185	1.45746e-06	ANPEP	Epithelial_cell	Epithelial_cell_Normal:Epithelial_cell_Tumor	ANPEP:Epithelial_cell
2.03012e-05	3.71276	0.002	0.031	0.456067	INKA2	Epithelial_cell	Epithelial_cell_Normal:Epithelial_cell_Tumor	INKA2:Epithelial_cell
0.00320397	3.71274	0.002	0.025	1	DIRAS1	Fibroblast	Fibroblast_Normal:Fibroblast_Tumor	DIRAS1:Fibroblast
0.00935435	3.7106	0.004	0.029	1	AC004520.1	Tissue-resident_macrophage	Tissue-resident_macrophage_Normal:Tissue-resident_macrophage_Tumor	AC004520.1:Tissue-resident_macrophage
0.000183956	3.70799	0.004	0.044	1	XYLT2	Tissue-resident_macrophage	Tissue-resident_macrophage_Normal:Tissue-resident_macrophage_Tumor	XYLT2:Tissue-resident_macrophage
1.49484e-09	3.70206	0.003	0.038	3.35816e-05	PRMT5-AS1	Central_memory_T_cell	Central_memory_T_cell_Normal:Central_memory_T_cell_Tumor	PRMT5-AS1:Central_memory_T_cell
0.00206857	3.69457	0.004	0.031	1	CFAP300	Epithelial_cell	Epithelial_cell_Normal:Epithelial_cell_Tumor	CFAP300:Epithelial_cell
0.000503884	3.69378	0.001	0.013	1	AL353194.1	Central_memory_T_cell	Central_memory_T_cell_Normal:Central_memory_T_cell_Tumor	AL353194.1:Central_memory_T_cell
0.00712009	3.69267	0.006	0.034	1	SULT1A2	Fibroblast	Fibroblast_Normal:Fibroblast_Tumor	SULT1A2:Fibroblast
0.00602051	3.69254	0.016	0.143	1	QDPR	Mast_cell	Mast_cell_Normal:Mast_cell_Tumor	QDPR:Mast_cell
1.25322e-06	3.69229	0.006	0.062	0.0281535	SULT1A2	Epithelial_cell	Epithelial_cell_Normal:Epithelial_cell_Tumor	SULT1A2:Epithelial_cell
0.000351925	3.69195	0	0.013	1	GPT2	T_cell	T_cell_Normal:T_cell_Tumor	GPT2:T_cell
0.0045371	3.69137	0.047	0.167	1	SERPINE2	Endothelial_cell	Endothelial_cell_Normal:Endothelial_cell_Tumor	SERPINE2:Endothelial_cell
1.01703e-07	3.69076	0.021	0.123	0.00228475	TOX	Epithelial_cell	Epithelial_cell_Normal:Epithelial_cell_Tumor	TOX:Epithelial_cell
0.00263652	3.68438	0.001	0.015	1	WDR63	Epithelial_cell	Epithelial_cell_Normal:Epithelial_cell_Tumor	WDR63:Epithelial_cell
2.95341e-05	3.68328	0.004	0.051	0.663483	ACKR4	Fibroblast	Fibroblast_Normal:Fibroblast_Tumor	ACKR4:Fibroblast
2.26294e-11	3.67966	0.002	0.051	5.0837e-07	LMLN	T_cell	T_cell_Normal:T_cell_Tumor	LMLN:T_cell
1.55372e-05	3.67854	0.012	0.077	0.349043	LINC01659	Epithelial_cell	Epithelial_cell_Normal:Epithelial_cell_Tumor	LINC01659:Epithelial_cell
2.27197e-08	3.67418	0.002	0.046	0.000510399	AC104695.3	Epithelial_cell	Epithelial_cell_Normal:Epithelial_cell_Tumor	AC104695.3:Epithelial_cell
0.000542909	3.66878	0.008	0.051	1	AC104794.2	Fibroblast	Fibroblast_Normal:Fibroblast_Tumor	AC104794.2:Fibroblast
3.43987e-06	3.66614	0.004	0.059	0.0772767	CNTN1	Fibroblast	Fibroblast_Normal:Fibroblast_Tumor	CNTN1:Fibroblast
7.92045e-06	3.65931	0.019	0.167	0.177933	NOS1AP	Endothelial_cell	Endothelial_cell_Normal:Endothelial_cell_Tumor	NOS1AP:Endothelial_cell
0.000151416	3.65769	0.015	0.076	1	ZFP14	Fibroblast	Fibroblast_Normal:Fibroblast_Tumor	ZFP14:Fibroblast
0.000231609	3.65438	0.001	0.029	1	AP001462.1	Tissue-resident_macrophage	Tissue-resident_macrophage_Normal:Tissue-resident_macrophage_Tumor	AP001462.1:Tissue-resident_macrophage
0.000351925	3.65293	0	0.013	1	AC009779.3	T_cell	T_cell_Normal:T_cell_Tumor	AC009779.3:T_cell
0.00226003	3.65197	0.003	0.029	1	ABLIM2	Tissue-resident_macrophage	Tissue-resident_macrophage_Normal:Tissue-resident_macrophage_Tumor	ABLIM2:Tissue-resident_macrophage
0.00014113	3.64031	0.002	0.024	1	AC004556.1	Regulatory_T_cell	Regulatory_T_cell_Normal:Regulatory_T_cell_Tumor	AC004556.1:Regulatory_T_cell
2.31949e-05	3.63522	0.013	0.133	0.521073	RIPOR2	Endothelial_cell	Endothelial_cell_Normal:Endothelial_cell_Tumor	RIPOR2:Endothelial_cell
0.00190572	3.63345	0.001	0.016	1	AL450384.2	Regulatory_T_cell	Regulatory_T_cell_Normal:Regulatory_T_cell_Tumor	AL450384.2:Regulatory_T_cell
1.09737e-17	3.63305	0.004	0.092	2.46524e-13	SERPINA6	Epithelial_cell	Epithelial_cell_Normal:Epithelial_cell_Tumor	SERPINA6:Epithelial_cell
2.55581e-05	3.6325	0.013	0.133	0.574162	KLK10	Endothelial_cell	Endothelial_cell_Normal:Endothelial_cell_Tumor	KLK10:Endothelial_cell
0.00552398	3.62955	0.008	0.044	1	DDO	Tissue-resident_macrophage	Tissue-resident_macrophage_Normal:Tissue-resident_macrophage_Tumor	DDO:Tissue-resident_macrophage
4.75064e-08	3.62235	0.009	0.076	0.00106723	COLQ	T_cell	T_cell_Normal:T_cell_Tumor	COLQ:T_cell
3.14385e-05	3.62174	0.004	0.051	0.706266	CHADL	Fibroblast	Fibroblast_Normal:Fibroblast_Tumor	CHADL:Fibroblast
3.02954e-13	3.62127	0.009	0.144	6.80585e-09	CPVL	Fibroblast	Fibroblast_Normal:Fibroblast_Tumor	CPVL:Fibroblast
0.00499835	3.61779	0.001	0.013	1	AC093827.4	T_cell	T_cell_Normal:T_cell_Tumor	AC093827.4:T_cell
0.00013838	3.61385	0	0.015	1	SLC26A7	Epithelial_cell	Epithelial_cell_Normal:Epithelial_cell_Tumor	SLC26A7:Epithelial_cell
0.00499835	3.61148	0.001	0.013	1	FRMD6	T_cell	T_cell_Normal:T_cell_Tumor	FRMD6:T_cell
2.11042e-06	3.60852	0.001	0.031	0.0474107	FAXC	Epithelial_cell	Epithelial_cell_Normal:Epithelial_cell_Tumor	FAXC:Epithelial_cell
0.000350642	3.60812	0.002	0.034	1	PRKCQ	Fibroblast	Fibroblast_Normal:Fibroblast_Tumor	PRKCQ:Fibroblast
1.07389e-13	3.60483	0.015	0.169	2.4125e-09	ADAM33	Fibroblast	Fibroblast_Normal:Fibroblast_Tumor	ADAM33:Fibroblast
0.00439552	3.60381	0.004	0.025	1	FHIT	T_cell	T_cell_Normal:T_cell_Tumor	FHIT:T_cell
0.000447395	3.60271	0.002	0.017	1	MMP28	Central_memory_T_cell	Central_memory_T_cell_Normal:Central_memory_T_cell_Tumor	MMP28:Central_memory_T_cell
0.00859979	3.60036	0.025	0.077	1	SYT13	Epithelial_cell	Epithelial_cell_Normal:Epithelial_cell_Tumor	SYT13:Epithelial_cell
0.000231609	3.59904	0.001	0.029	1	AC243960.3	Tissue-resident_macrophage	Tissue-resident_macrophage_Normal:Tissue-resident_macrophage_Tumor	AC243960.3:Tissue-resident_macrophage
0.00109793	3.59697	0.006	0.042	1	PIANP	Fibroblast	Fibroblast_Normal:Fibroblast_Tumor	PIANP:Fibroblast
6.55136e-26	3.58791	0.023	0.21	1.47176e-21	KLRD1	Regulatory_T_cell	Regulatory_T_cell_Normal:Regulatory_T_cell_Tumor	KLRD1:Regulatory_T_cell
0.00158931	3.58334	0.025	0.133	1	LCN6	Endothelial_cell	Endothelial_cell_Normal:Endothelial_cell_Tumor	LCN6:Endothelial_cell
0.00013838	3.58255	0	0.015	1	RFTN2	Epithelial_cell	Epithelial_cell_Normal:Epithelial_cell_Tumor	RFTN2:Epithelial_cell
3.55454e-09	3.58039	0.013	0.108	7.98527e-05	GLIPR2	Epithelial_cell	Epithelial_cell_Normal:Epithelial_cell_Tumor	GLIPR2:Epithelial_cell
0.000231609	3.57379	0.001	0.029	1	GPR55	Tissue-resident_macrophage	Tissue-resident_macrophage_Normal:Tissue-resident_macrophage_Tumor	GPR55:Tissue-resident_macrophage
2.49833e-05	3.5737	0.003	0.044	0.56125	SCML2	Tissue-resident_macrophage	Tissue-resident_macrophage_Normal:Tissue-resident_macrophage_Tumor	SCML2:Tissue-resident_macrophage
0.000469444	3.56855	0.006	0.038	1	SERF1B	T_cell	T_cell_Normal:T_cell_Tumor	SERF1B:T_cell
2.38498e-08	3.56006	0.01	0.073	0.000535785	EGLN3	Regulatory_T_cell	Regulatory_T_cell_Normal:Regulatory_T_cell_Tumor	EGLN3:Regulatory_T_cell
0.00324583	3.55876	0.002	0.025	1	KIF5C	Fibroblast	Fibroblast_Normal:Fibroblast_Tumor	KIF5C:Fibroblast
0.00499835	3.55792	0.001	0.013	1	AC009554.1	T_cell	T_cell_Normal:T_cell_Tumor	AC009554.1:T_cell
0.000976447	3.55106	0.008	0.143	1	LCA5	Mast_cell	Mast_cell_Normal:Mast_cell_Tumor	LCA5:Mast_cell
0.000345856	3.55055	0.002	0.034	1	FBXO48	Fibroblast	Fibroblast_Normal:Fibroblast_Tumor	FBXO48:Fibroblast
0.00372058	3.54263	0.011	0.051	1	FAM117A	Fibroblast	Fibroblast_Normal:Fibroblast_Tumor	FAM117A:Fibroblast
7.74462e-18	3.53792	0.01	0.121	1.73983e-13	CRTAM	Regulatory_T_cell	Regulatory_T_cell_Normal:Regulatory_T_cell_Tumor	CRTAM:Regulatory_T_cell
0.000302734	3.53712	0.002	0.025	1	LCN10	T_cell	T_cell_Normal:T_cell_Tumor	LCN10:T_cell
9.70376e-06	3.53539	0.012	0.077	0.217995	RIMBP2	Epithelial_cell	Epithelial_cell_Normal:Epithelial_cell_Tumor	RIMBP2:Epithelial_cell
0.00602051	3.53273	0.016	0.143	1	MAK	Mast_cell	Mast_cell_Normal:Mast_cell_Tumor	MAK:Mast_cell
8.15298e-11	3.52893	0.1	0.322	1.83157e-06	MT1M	Fibroblast	Fibroblast_Normal:Fibroblast_Tumor	MT1M:Fibroblast
0.00103791	3.52804	0.013	0.1	1	ZNF136	Endothelial_cell	Endothelial_cell_Normal:Endothelial_cell_Tumor	ZNF136:Endothelial_cell
1.12164e-05	3.52719	0.002	0.015	0.251976	TRDV3	Exhausted_T_cell	Exhausted_T_cell_Normal:Exhausted_T_cell_Tumor	TRDV3:Exhausted_T_cell
0.00495528	3.52628	0.001	0.013	1	AL606760.3	T_cell	T_cell_Normal:T_cell_Tumor	AL606760.3:T_cell
0.000498863	3.52603	0.001	0.013	1	RAP2C-AS1	Central_memory_T_cell	Central_memory_T_cell_Normal:Central_memory_T_cell_Tumor	RAP2C-AS1:Central_memory_T_cell
0.00573738	3.52239	0.01	0.046	1	ZNF550	Epithelial_cell	Epithelial_cell_Normal:Epithelial_cell_Tumor	ZNF550:Epithelial_cell
0.00935435	3.52027	0.004	0.029	1	AL033528.2	Tissue-resident_macrophage	Tissue-resident_macrophage_Normal:Tissue-resident_macrophage_Tumor	AL033528.2:Tissue-resident_macrophage
0.00263652	3.51863	0.001	0.015	1	OR10H1	Epithelial_cell	Epithelial_cell_Normal:Epithelial_cell_Tumor	OR10H1:Epithelial_cell
0.00328819	3.5167	0.002	0.025	1	ESR1	Fibroblast	Fibroblast_Normal:Fibroblast_Tumor	ESR1:Fibroblast
3.39539e-06	3.51558	0.004	0.059	0.0762775	GDF10	Fibroblast	Fibroblast_Normal:Fibroblast_Tumor	GDF10:Fibroblast
1.52918e-05	3.50885	0.005	0.059	0.34353	LINC00921	Tissue-resident_macrophage	Tissue-resident_macrophage_Normal:Tissue-resident_macrophage_Tumor	LINC00921:Tissue-resident_macrophage
0.00731732	3.50868	0.006	0.034	1	SHISA3	Fibroblast	Fibroblast_Normal:Fibroblast_Tumor	SHISA3:Fibroblast
0.000273783	3.50808	0.019	0.133	1	LNX1	Endothelial_cell	Endothelial_cell_Normal:Endothelial_cell_Tumor	LNX1:Endothelial_cell
3.61105e-05	3.50803	0.002	0.042	0.811222	PKIA	Fibroblast	Fibroblast_Normal:Fibroblast_Tumor	PKIA:Fibroblast
0.00731732	3.50667	0.006	0.034	1	PDP2	Fibroblast	Fibroblast_Normal:Fibroblast_Tumor	PDP2:Fibroblast
0.000790174	3.50432	0.005	0.044	1	DNAJC27-AS1	Tissue-resident_macrophage	Tissue-resident_macrophage_Normal:Tissue-resident_macrophage_Tumor	DNAJC27-AS1:Tissue-resident_macrophage
0.00804632	3.50345	0.002	0.016	1	CEP55	Regulatory_T_cell	Regulatory_T_cell_Normal:Regulatory_T_cell_Tumor	CEP55:Regulatory_T_cell
7.47962e-05	3.50158	0.001	0.01	1	C10orf67	Exhausted_T_cell	Exhausted_T_cell_Normal:Exhausted_T_cell_Tumor	C10orf67:Exhausted_T_cell
0.00647152	3.49888	0.016	0.143	1	OSBPL1A	Mast_cell	Mast_cell_Normal:Mast_cell_Tumor	OSBPL1A:Mast_cell
0.000206037	3.4927	0.001	0.011	1	TCEA3	Plasma_cell	Plasma_cell_Normal:Plasma_cell_Tumor	TCEA3:Plasma_cell
0.000270931	3.49068	0.009	0.059	1	NPR2	Fibroblast	Fibroblast_Normal:Fibroblast_Tumor	NPR2:Fibroblast
0.00324583	3.48674	0.002	0.025	1	RBMS3-AS3	Fibroblast	Fibroblast_Normal:Fibroblast_Tumor	RBMS3-AS3:Fibroblast
0.00263652	3.48663	0.001	0.015	1	OLFM1	Epithelial_cell	Epithelial_cell_Normal:Epithelial_cell_Tumor	OLFM1:Epithelial_cell
0.00393485	3.48643	0.004	0.031	1	FOXD2-AS1	Epithelial_cell	Epithelial_cell_Normal:Epithelial_cell_Tumor	FOXD2-AS1:Epithelial_cell
0.000256504	3.48097	0.004	0.042	1	TAGAP	Fibroblast	Fibroblast_Normal:Fibroblast_Tumor	TAGAP:Fibroblast
1.02191e-05	3.48014	0.013	0.085	0.229572	METRNL	Fibroblast	Fibroblast_Normal:Fibroblast_Tumor	METRNL:Fibroblast
0.00647152	3.47512	0.016	0.143	1	CNOT11	Mast_cell	Mast_cell_Normal:Mast_cell_Tumor	CNOT11:Mast_cell
5.53169e-13	3.47483	0.057	0.263	1.24269e-08	MFAP5	Fibroblast	Fibroblast_Normal:Fibroblast_Tumor	MFAP5:Fibroblast
5.64627e-32	3.47388	0.256	0.456	1.26844e-27	MTRNR2L8	Plasma_cell	Plasma_cell_Normal:Plasma_cell_Tumor	MTRNR2L8:Plasma_cell
0.000256504	3.47314	0.004	0.042	1	TARID	Fibroblast	Fibroblast_Normal:Fibroblast_Tumor	TARID:Fibroblast
0.00196946	3.47068	0.003	0.024	1	CDK1	Regulatory_T_cell	Regulatory_T_cell_Normal:Regulatory_T_cell_Tumor	CDK1:Regulatory_T_cell
2.07152e-05	3.47032	0.002	0.031	0.465368	NDN	Epithelial_cell	Epithelial_cell_Normal:Epithelial_cell_Tumor	NDN:Epithelial_cell
0.00239677	3.4672	0.002	0.013	1	KRT73	Central_memory_T_cell	Central_memory_T_cell_Normal:Central_memory_T_cell_Tumor	KRT73:Central_memory_T_cell
0.000154544	3.46068	0.012	0.074	1	AL662844.4	Tissue-resident_macrophage	Tissue-resident_macrophage_Normal:Tissue-resident_macrophage_Tumor	AL662844.4:Tissue-resident_macrophage
0.00300313	3.45603	0.006	0.067	1	PCDH19	Endothelial_cell	Endothelial_cell_Normal:Endothelial_cell_Tumor	PCDH19:Endothelial_cell
6.18026e-12	3.45525	0.006	0.073	1.3884e-07	CD160	Regulatory_T_cell	Regulatory_T_cell_Normal:Regulatory_T_cell_Tumor	CD160:Regulatory_T_cell
0.000334459	3.45363	0.003	0.067	1	ZNF132	Endothelial_cell	Endothelial_cell_Normal:Endothelial_cell_Tumor	ZNF132:Endothelial_cell
0.00495528	3.44848	0.001	0.013	1	DEPDC1	T_cell	T_cell_Normal:T_cell_Tumor	DEPDC1:T_cell
0.00495528	3.4474	0.001	0.013	1	DAPL1	T_cell	T_cell_Normal:T_cell_Tumor	DAPL1:T_cell
0.00397674	3.44622	0.004	0.031	1	AC145343.1	Epithelial_cell	Epithelial_cell_Normal:Epithelial_cell_Tumor	AC145343.1:Epithelial_cell
0.00439552	3.44584	0.004	0.025	1	LDLRAD3	T_cell	T_cell_Normal:T_cell_Tumor	LDLRAD3:T_cell
0.000334459	3.4442	0.003	0.067	1	IGLV2-14	Endothelial_cell	Endothelial_cell_Normal:Endothelial_cell_Tumor	IGLV2-14:Endothelial_cell
2.08114e-05	3.44266	0.006	0.059	0.467528	DPP4	Fibroblast	Fibroblast_Normal:Fibroblast_Tumor	DPP4:Fibroblast
0.000231609	3.44175	0.001	0.029	1	AC026333.3	Tissue-resident_macrophage	Tissue-resident_macrophage_Normal:Tissue-resident_macrophage_Tumor	AC026333.3:Tissue-resident_macrophage
0.00664541	3.44108	0.005	0.031	1	AL590399.1	Epithelial_cell	Epithelial_cell_Normal:Epithelial_cell_Tumor	AL590399.1:Epithelial_cell
0.00216271	3.44035	0.003	0.025	1	CEP70	T_cell	T_cell_Normal:T_cell_Tumor	CEP70:T_cell
2.07152e-05	3.4375	0.002	0.031	0.465368	VASH2	Epithelial_cell	Epithelial_cell_Normal:Epithelial_cell_Tumor	VASH2:Epithelial_cell
0.00288286	3.43689	0.01	0.04	1	TRBV11-3	Regulatory_T_cell	Regulatory_T_cell_Normal:Regulatory_T_cell_Tumor	TRBV11-3:Regulatory_T_cell
2.81208e-05	3.43662	0.015	0.085	0.631733	HAND2	Fibroblast	Fibroblast_Normal:Fibroblast_Tumor	HAND2:Fibroblast
0.000338281	3.43603	0.001	0.01	1	SLC16A9	Exhausted_T_cell	Exhausted_T_cell_Normal:Exhausted_T_cell_Tumor	SLC16A9:Exhausted_T_cell
0.00074306	3.43383	0.023	0.214	1	CMTR1	Mast_cell	Mast_cell_Normal:Mast_cell_Tumor	CMTR1:Mast_cell
0.000503884	3.43237	0.001	0.013	1	AC004943.2	Central_memory_T_cell	Central_memory_T_cell_Normal:Central_memory_T_cell_Tumor	AC004943.2:Central_memory_T_cell
0.000351925	3.42834	0	0.013	1	SPRY3	T_cell	T_cell_Normal:T_cell_Tumor	SPRY3:T_cell
0.0003689	3.42288	0.003	0.031	1	RNF152	Epithelial_cell	Epithelial_cell_Normal:Epithelial_cell_Tumor	RNF152:Epithelial_cell
0.000153505	3.42192	0.006	0.051	1	AC008393.1	Fibroblast	Fibroblast_Normal:Fibroblast_Tumor	AC008393.1:Fibroblast
4.81214e-05	3.42117	0.001	0.013	1	LINC00886	Central_memory_T_cell	Central_memory_T_cell_Normal:Central_memory_T_cell_Tumor	LINC00886:Central_memory_T_cell
0.000553286	3.4203	0.008	0.051	1	CPT1C	Fibroblast	Fibroblast_Normal:Fibroblast_Tumor	CPT1C:Fibroblast
0.000145007	3.4201	0.016	0.214	1	MAVS	Mast_cell	Mast_cell_Normal:Mast_cell_Tumor	MAVS:Mast_cell
0.00142109	3.41913	0.003	0.017	1	AC007613.1	Central_memory_T_cell	Central_memory_T_cell_Normal:Central_memory_T_cell_Tumor	AC007613.1:Central_memory_T_cell
0.0010798	3.41694	0.013	0.062	1	GLIDR	Epithelial_cell	Epithelial_cell_Normal:Epithelial_cell_Tumor	GLIDR:Epithelial_cell
0.00236172	3.41549	0.003	0.029	1	C17orf100	Tissue-resident_macrophage	Tissue-resident_macrophage_Normal:Tissue-resident_macrophage_Tumor	C17orf100:Tissue-resident_macrophage
2.23197e-12	3.41479	0.047	0.237	5.01413e-08	MGST1	Fibroblast	Fibroblast_Normal:Fibroblast_Tumor	MGST1:Fibroblast
0.00236172	3.41309	0.003	0.029	1	TLR9	Tissue-resident_macrophage	Tissue-resident_macrophage_Normal:Tissue-resident_macrophage_Tumor	TLR9:Tissue-resident_macrophage
2.23456e-14	3.40811	0.008	0.072	5.01994e-10	TSPAN32	Central_memory_T_cell	Central_memory_T_cell_Normal:Central_memory_T_cell_Tumor	TSPAN32:Central_memory_T_cell
0.000278392	3.40699	0.009	0.059	1	PLCB4	Fibroblast	Fibroblast_Normal:Fibroblast_Tumor	PLCB4:Fibroblast
9.31194e-05	3.40677	0.008	0.051	1	IRF8	T_cell	T_cell_Normal:T_cell_Tumor	IRF8:T_cell
0.00513123	3.40643	0.031	0.133	1	RASSF8-AS1	Endothelial_cell	Endothelial_cell_Normal:Endothelial_cell_Tumor	RASSF8-AS1:Endothelial_cell
1.72002e-05	3.40032	0.003	0.025	0.386403	FMO4	Central_memory_T_cell	Central_memory_T_cell_Normal:Central_memory_T_cell_Tumor	FMO4:Central_memory_T_cell
0.00263652	3.39903	0.001	0.015	1	HEMGN	Epithelial_cell	Epithelial_cell_Normal:Epithelial_cell_Tumor	HEMGN:Epithelial_cell
4.16178e-08	3.39725	0.008	0.035	0.000934943	XCL1	Plasma_cell	Plasma_cell_Normal:Plasma_cell_Tumor	XCL1:Plasma_cell
0.00547411	3.39561	0.008	0.044	1	KIAA0825	Tissue-resident_macrophage	Tissue-resident_macrophage_Normal:Tissue-resident_macrophage_Tumor	KIAA0825:Tissue-resident_macrophage
0.00018441	3.38853	0.001	0.01	1	ST8SIA1	Plasma_cell	Plasma_cell_Normal:Plasma_cell_Tumor	ST8SIA1:Plasma_cell
1.82668e-07	3.38741	0.003	0.046	0.00410364	DISP2	Epithelial_cell	Epithelial_cell_Normal:Epithelial_cell_Tumor	DISP2:Epithelial_cell
1.48315e-15	3.37848	0.02	0.145	3.3319e-11	LINC02446	Regulatory_T_cell	Regulatory_T_cell_Normal:Regulatory_T_cell_Tumor	LINC02446:Regulatory_T_cell
0.00935435	3.37719	0.004	0.029	1	AC093462.1	Tissue-resident_macrophage	Tissue-resident_macrophage_Normal:Tissue-resident_macrophage_Tumor	AC093462.1:Tissue-resident_macrophage
8.70937e-09	3.37358	0.001	0.025	0.000195656	EVI5	Central_memory_T_cell	Central_memory_T_cell_Normal:Central_memory_T_cell_Tumor	EVI5:Central_memory_T_cell
0.00192109	3.37333	0.001	0.016	1	AL136368.1	Regulatory_T_cell	Regulatory_T_cell_Normal:Regulatory_T_cell_Tumor	AL136368.1:Regulatory_T_cell
2.07152e-05	3.37234	0.002	0.031	0.465368	LINC01481	Epithelial_cell	Epithelial_cell_Normal:Epithelial_cell_Tumor	LINC01481:Epithelial_cell
0.000143361	3.37007	0.002	0.024	1	AC007342.4	Regulatory_T_cell	Regulatory_T_cell_Normal:Regulatory_T_cell_Tumor	AC007342.4:Regulatory_T_cell
0.00664541	3.36188	0.005	0.031	1	MDFIC	Epithelial_cell	Epithelial_cell_Normal:Epithelial_cell_Tumor	MDFIC:Epithelial_cell
2.22163e-06	3.3576	0	0.012	0.0499088	LINC00355	Plasma_cell	Plasma_cell_Normal:Plasma_cell_Tumor	LINC00355:Plasma_cell
0.00647152	3.35717	0.016	0.143	1	NUP188	Mast_cell	Mast_cell_Normal:Mast_cell_Tumor	NUP188:Mast_cell
2.70096e-06	3.3567	0.008	0.056	0.0606771	TNIP3	Regulatory_T_cell	Regulatory_T_cell_Normal:Regulatory_T_cell_Tumor	TNIP3:Regulatory_T_cell
0.00603917	3.35255	0.002	0.01	1	AL034417.2	Exhausted_T_cell	Exhausted_T_cell_Normal:Exhausted_T_cell_Tumor	AL034417.2:Exhausted_T_cell
0.00647152	3.35114	0.016	0.143	1	ZNHIT6	Mast_cell	Mast_cell_Normal:Mast_cell_Tumor	ZNHIT6:Mast_cell
1.24958e-10	3.35087	0.011	0.108	2.80718e-06	HEPACAM2	Epithelial_cell	Epithelial_cell_Normal:Epithelial_cell_Tumor	HEPACAM2:Epithelial_cell
0.00475271	3.34889	0.008	0.038	1	TRBV5-5	T_cell	T_cell_Normal:T_cell_Tumor	TRBV5-5:T_cell
0.00129482	3.34141	0.011	0.059	1	SH2D4A	Tissue-resident_macrophage	Tissue-resident_macrophage_Normal:Tissue-resident_macrophage_Tumor	SH2D4A:Tissue-resident_macrophage
9.65664e-05	3.33756	0.016	0.133	1	USP54	Endothelial_cell	Endothelial_cell_Normal:Endothelial_cell_Tumor	USP54:Endothelial_cell
2.22553e-08	3.33748	0.004	0.074	0.000499965	VPREB3	Tissue-resident_macrophage	Tissue-resident_macrophage_Normal:Tissue-resident_macrophage_Tumor	VPREB3:Tissue-resident_macrophage
0.000366975	3.33596	0.031	0.167	1	HEATR5B	Endothelial_cell	Endothelial_cell_Normal:Endothelial_cell_Tumor	HEATR5B:Endothelial_cell
0.00263652	3.33556	0.001	0.015	1	TNK2-AS1	Epithelial_cell	Epithelial_cell_Normal:Epithelial_cell_Tumor	TNK2-AS1:Epithelial_cell
0.00731732	3.33176	0.006	0.034	1	YPEL4	Fibroblast	Fibroblast_Normal:Fibroblast_Tumor	YPEL4:Fibroblast
0.00010786	3.32475	0.002	0.031	1	ADCY1	Epithelial_cell	Epithelial_cell_Normal:Epithelial_cell_Tumor	ADCY1:Epithelial_cell
0.000106025	3.32403	0.002	0.031	1	RAB37	Epithelial_cell	Epithelial_cell_Normal:Epithelial_cell_Tumor	RAB37:Epithelial_cell
0.000116539	3.32355	0.005	0.038	1	LRRC56	T_cell	T_cell_Normal:T_cell_Tumor	LRRC56:T_cell
0.00209301	3.32271	0.004	0.031	1	H3F3C	Epithelial_cell	Epithelial_cell_Normal:Epithelial_cell_Tumor	H3F3C:Epithelial_cell
0.00394826	3.32183	0.011	0.051	1	USP2	Fibroblast	Fibroblast_Normal:Fibroblast_Tumor	USP2:Fibroblast
0.00100964	3.3138	0.013	0.1	1	ARIH2OS	Endothelial_cell	Endothelial_cell_Normal:Endothelial_cell_Tumor	ARIH2OS:Endothelial_cell
0.008727	3.3127	0.041	0.101	1	IL2	T_cell	T_cell_Normal:T_cell_Tumor	IL2:T_cell
0.00263652	3.31262	0.001	0.015	1	AL391988.1	Epithelial_cell	Epithelial_cell_Normal:Epithelial_cell_Tumor	AL391988.1:Epithelial_cell
7.0151e-19	3.3107	0.169	0.517	1.57594e-14	MTRNR2L8	Fibroblast	Fibroblast_Normal:Fibroblast_Tumor	MTRNR2L8:Fibroblast
0.00046725	3.31065	0.006	0.038	1	LINC00355	T_cell	T_cell_Normal:T_cell_Tumor	LINC00355:T_cell
0.0035311	3.30512	0.008	0.042	1	AC007032.1	Fibroblast	Fibroblast_Normal:Fibroblast_Tumor	AC007032.1:Fibroblast
0.000231609	3.30358	0.001	0.029	1	AL121917.1	Tissue-resident_macrophage	Tissue-resident_macrophage_Normal:Tissue-resident_macrophage_Tumor	AL121917.1:Tissue-resident_macrophage
9.81188e-11	3.30052	0.001	0.022	2.20424e-06	KCNK1	Exhausted_T_cell	Exhausted_T_cell_Normal:Exhausted_T_cell_Tumor	KCNK1:Exhausted_T_cell
2.68693e-09	3.29634	0.024	0.162	6.03619e-05	BRCA2	Tissue-resident_macrophage	Tissue-resident_macrophage_Normal:Tissue-resident_macrophage_Tumor	BRCA2:Tissue-resident_macrophage
0.000216408	3.29577	0.008	0.059	1	ZNF484	Tissue-resident_macrophage	Tissue-resident_macrophage_Normal:Tissue-resident_macrophage_Tumor	ZNF484:Tissue-resident_macrophage
0.00745152	3.29264	0.006	0.034	1	PAQR7	Fibroblast	Fibroblast_Normal:Fibroblast_Tumor	PAQR7:Fibroblast
2.05072e-05	3.291	0.002	0.031	0.460695	AP001062.1	Epithelial_cell	Epithelial_cell_Normal:Epithelial_cell_Tumor	AP001062.1:Epithelial_cell
0.00814816	3.28365	0.002	0.016	1	AC005064.1	Regulatory_T_cell	Regulatory_T_cell_Normal:Regulatory_T_cell_Tumor	AC005064.1:Regulatory_T_cell
3.44177e-05	3.28343	0.031	0.123	0.773193	NSUN4	Epithelial_cell	Epithelial_cell_Normal:Epithelial_cell_Tumor	NSUN4:Epithelial_cell
0.00680744	3.28312	0.005	0.031	1	ABHD14A	Epithelial_cell	Epithelial_cell_Normal:Epithelial_cell_Tumor	ABHD14A:Epithelial_cell
0.00647152	3.27921	0.016	0.143	1	EEF1AKMT1	Mast_cell	Mast_cell_Normal:Mast_cell_Tumor	EEF1AKMT1:Mast_cell
0.00263652	3.27889	0.001	0.015	1	AC008440.1	Epithelial_cell	Epithelial_cell_Normal:Epithelial_cell_Tumor	AC008440.1:Epithelial_cell
0.00286844	3.27579	0.016	0.1	1	CIITA	Endothelial_cell	Endothelial_cell_Normal:Endothelial_cell_Tumor	CIITA:Endothelial_cell
0.00946245	3.27577	0.004	0.029	1	TTC7B	Tissue-resident_macrophage	Tissue-resident_macrophage_Normal:Tissue-resident_macrophage_Tumor	TTC7B:Tissue-resident_macrophage
0.00261622	3.27537	0.028	0.133	1	GNPDA2	Endothelial_cell	Endothelial_cell_Normal:Endothelial_cell_Tumor	GNPDA2:Endothelial_cell
0.00478874	3.27205	0.031	0.133	1	ECHDC2	Endothelial_cell	Endothelial_cell_Normal:Endothelial_cell_Tumor	ECHDC2:Endothelial_cell
0.00256163	3.27201	0.031	0.214	1	SNRK	Mast_cell	Mast_cell_Normal:Mast_cell_Tumor	SNRK:Mast_cell
0.000686706	3.27135	0.002	0.011	1	AC073934.1	Plasma_cell	Plasma_cell_Normal:Plasma_cell_Tumor	AC073934.1:Plasma_cell
0.000210436	3.27125	0.002	0.012	1	LYPD3	Plasma_cell	Plasma_cell_Normal:Plasma_cell_Tumor	LYPD3:Plasma_cell
0.00234314	3.26993	0.007	0.044	1	AL135999.1	Tissue-resident_macrophage	Tissue-resident_macrophage_Normal:Tissue-resident_macrophage_Tumor	AL135999.1:Tissue-resident_macrophage
7.63974e-09	3.26947	0.027	0.153	0.000171627	AC016876.1	Fibroblast	Fibroblast_Normal:Fibroblast_Tumor	AC016876.1:Fibroblast
0.00284161	3.26831	0.002	0.01	1	PRG4	Exhausted_T_cell	Exhausted_T_cell_Normal:Exhausted_T_cell_Tumor	PRG4:Exhausted_T_cell
1.55248e-23	3.26597	0.021	0.28	3.48765e-19	C16orf89	Fibroblast	Fibroblast_Normal:Fibroblast_Tumor	C16orf89:Fibroblast
6.05345e-05	3.26568	0.013	0.076	1	KAZALD1	Fibroblast	Fibroblast_Normal:Fibroblast_Tumor	KAZALD1:Fibroblast
0.0031048	3.26508	0.006	0.067	1	ATP10A	Endothelial_cell	Endothelial_cell_Normal:Endothelial_cell_Tumor	ATP10A:Endothelial_cell
0.000876334	3.26387	0.225	0.433	1	DEPP1	Endothelial_cell	Endothelial_cell_Normal:Endothelial_cell_Tumor	DEPP1:Endothelial_cell
0.00395575	3.26353	0.004	0.031	1	TGM3	Epithelial_cell	Epithelial_cell_Normal:Epithelial_cell_Tumor	TGM3:Epithelial_cell
1.32814e-06	3.26242	0.007	0.074	0.0298366	MZF1-AS1	Tissue-resident_macrophage	Tissue-resident_macrophage_Normal:Tissue-resident_macrophage_Tumor	MZF1-AS1:Tissue-resident_macrophage
1.47055e-09	3.26039	0.002	0.046	3.30359e-05	ARX	Epithelial_cell	Epithelial_cell_Normal:Epithelial_cell_Tumor	ARX:Epithelial_cell
0.00013838	3.25962	0	0.015	1	SVOP	Epithelial_cell	Epithelial_cell_Normal:Epithelial_cell_Tumor	SVOP:Epithelial_cell
0.00123921	3.25857	0.038	0.167	1	AC116366.3	Endothelial_cell	Endothelial_cell_Normal:Endothelial_cell_Tumor	AC116366.3:Endothelial_cell
0.000452783	3.25802	0.002	0.017	1	ADCK1	Central_memory_T_cell	Central_memory_T_cell_Normal:Central_memory_T_cell_Tumor	ADCK1:Central_memory_T_cell
5.1203e-05	3.25586	0.003	0.032	1	CACNA1I	Regulatory_T_cell	Regulatory_T_cell_Normal:Regulatory_T_cell_Tumor	CACNA1I:Regulatory_T_cell
1.75231e-11	3.2551	0.014	0.114	3.93657e-07	TRBV7-3	T_cell	T_cell_Normal:T_cell_Tumor	TRBV7-3:T_cell
0.00328819	3.25298	0.002	0.025	1	LINC00954	Fibroblast	Fibroblast_Normal:Fibroblast_Tumor	LINC00954:Fibroblast
1.8697e-12	3.2522	0.009	0.132	4.20028e-08	CCSER1	Tissue-resident_macrophage	Tissue-resident_macrophage_Normal:Tissue-resident_macrophage_Tumor	CCSER1:Tissue-resident_macrophage
0.00499835	3.24881	0.001	0.013	1	FSTL3	T_cell	T_cell_Normal:T_cell_Tumor	FSTL3:T_cell
2.26308e-06	3.24772	0.017	0.081	0.05084	CCL3	Regulatory_T_cell	Regulatory_T_cell_Normal:Regulatory_T_cell_Tumor	CCL3:Regulatory_T_cell
0.000367197	3.24705	0.023	0.092	1	LYPD8	Epithelial_cell	Epithelial_cell_Normal:Epithelial_cell_Tumor	LYPD8:Epithelial_cell
0.000192033	3.24631	0.004	0.044	1	RNASEH2B-AS1	Tissue-resident_macrophage	Tissue-resident_macrophage_Normal:Tissue-resident_macrophage_Tumor	RNASEH2B-AS1:Tissue-resident_macrophage
0.000952742	3.23845	0.003	0.031	1	AC018754.1	Epithelial_cell	Epithelial_cell_Normal:Epithelial_cell_Tumor	AC018754.1:Epithelial_cell
2.31949e-05	3.23766	0.013	0.133	0.521073	EBF3	Endothelial_cell	Endothelial_cell_Normal:Endothelial_cell_Tumor	EBF3:Endothelial_cell
0.00647152	3.23736	0.016	0.143	1	HGSNAT	Mast_cell	Mast_cell_Normal:Mast_cell_Tumor	HGSNAT:Mast_cell
0.00068359	3.23638	0.024	0.092	1	SIDT1	Epithelial_cell	Epithelial_cell_Normal:Epithelial_cell_Tumor	SIDT1:Epithelial_cell
0.00676186	3.23422	0.019	0.1	1	NIFK-AS1	Endothelial_cell	Endothelial_cell_Normal:Endothelial_cell_Tumor	NIFK-AS1:Endothelial_cell
0.000837446	3.22922	0.006	0.038	1	AC008014.1	T_cell	T_cell_Normal:T_cell_Tumor	AC008014.1:T_cell
0.00499835	3.22515	0.001	0.013	1	TLE6	T_cell	T_cell_Normal:T_cell_Tumor	TLE6:T_cell
0.000231609	3.22183	0.001	0.029	1	AC107871.1	Tissue-resident_macrophage	Tissue-resident_macrophage_Normal:Tissue-resident_macrophage_Tumor	AC107871.1:Tissue-resident_macrophage
0.000503884	3.21994	0.001	0.013	1	KCNQ5	Central_memory_T_cell	Central_memory_T_cell_Normal:Central_memory_T_cell_Tumor	KCNQ5:Central_memory_T_cell
0.000809473	3.21868	0.005	0.044	1	MS4A1	Tissue-resident_macrophage	Tissue-resident_macrophage_Normal:Tissue-resident_macrophage_Tumor	MS4A1:Tissue-resident_macrophage
0.00499835	3.21717	0.001	0.013	1	SPDYE16	T_cell	T_cell_Normal:T_cell_Tumor	SPDYE16:T_cell
0.000309194	3.21528	0.002	0.025	1	PCSK5	T_cell	T_cell_Normal:T_cell_Tumor	PCSK5:T_cell
0.00240652	3.21396	0.002	0.013	1	AL662884.4	Central_memory_T_cell	Central_memory_T_cell_Normal:Central_memory_T_cell_Tumor	AL662884.4:Central_memory_T_cell
1.4776e-05	3.21176	0.005	0.04	0.331943	PTPRK	Regulatory_T_cell	Regulatory_T_cell_Normal:Regulatory_T_cell_Tumor	PTPRK:Regulatory_T_cell
3.65075e-05	3.2088	0.036	0.127	0.820141	FARS2	Fibroblast	Fibroblast_Normal:Fibroblast_Tumor	FARS2:Fibroblast
0.00596509	3.20752	0.01	0.046	1	ZC3H12C	Epithelial_cell	Epithelial_cell_Normal:Epithelial_cell_Tumor	ZC3H12C:Epithelial_cell
0.000744889	3.20589	0.011	0.059	1	SPOCK2	Fibroblast	Fibroblast_Normal:Fibroblast_Tumor	SPOCK2:Fibroblast
3.55981e-05	3.20342	0.002	0.042	0.799711	CAPN6	Fibroblast	Fibroblast_Normal:Fibroblast_Tumor	CAPN6:Fibroblast
0.00300313	3.2033	0.006	0.067	1	ENTPD2	Endothelial_cell	Endothelial_cell_Normal:Endothelial_cell_Tumor	ENTPD2:Endothelial_cell
1.65166e-06	3.20159	0.013	0.093	0.0371045	BMPER	Fibroblast	Fibroblast_Normal:Fibroblast_Tumor	BMPER:Fibroblast
0.0080971	3.19812	0.002	0.016	1	MMACHC	Regulatory_T_cell	Regulatory_T_cell_Normal:Regulatory_T_cell_Tumor	MMACHC:Regulatory_T_cell
1.47698e-05	3.19717	0.001	0.017	0.331805	AC007342.4	Central_memory_T_cell	Central_memory_T_cell_Normal:Central_memory_T_cell_Tumor	AC007342.4:Central_memory_T_cell
9.21708e-09	3.19654	0.01	0.092	0.000207062	PCSK1	Epithelial_cell	Epithelial_cell_Normal:Epithelial_cell_Tumor	PCSK1:Epithelial_cell
1.79361e-05	3.19292	0.004	0.038	0.402933	NUAK2	T_cell	T_cell_Normal:T_cell_Tumor	NUAK2:T_cell
0.00499835	3.19138	0.001	0.013	1	NCKAP5L	T_cell	T_cell_Normal:T_cell_Tumor	NCKAP5L:T_cell
0.0021744	3.18988	0.014	0.062	1	HOXD1	Epithelial_cell	Epithelial_cell_Normal:Epithelial_cell_Tumor	HOXD1:Epithelial_cell
0.0031048	3.18971	0.006	0.067	1	TACR1	Endothelial_cell	Endothelial_cell_Normal:Endothelial_cell_Tumor	TACR1:Endothelial_cell
8.83933e-16	3.18912	0.038	0.254	1.98576e-11	ABCA6	Fibroblast	Fibroblast_Normal:Fibroblast_Tumor	ABCA6:Fibroblast
3.89306e-06	3.18897	0.004	0.046	0.0874576	INAFM2	Epithelial_cell	Epithelial_cell_Normal:Epithelial_cell_Tumor	INAFM2:Epithelial_cell
1.90975e-14	3.18857	0.009	0.053	4.29025e-10	IL23A	Plasma_cell	Plasma_cell_Normal:Plasma_cell_Tumor	IL23A:Plasma_cell
0.00260899	3.1869	0.001	0.015	1	TRAV13-1	Epithelial_cell	Epithelial_cell_Normal:Epithelial_cell_Tumor	TRAV13-1:Epithelial_cell
0.0056365	3.18432	0.01	0.046	1	AC239800.2	Epithelial_cell	Epithelial_cell_Normal:Epithelial_cell_Tumor	AC239800.2:Epithelial_cell
0.000307026	3.17995	0.002	0.025	1	AC134669.1	T_cell	T_cell_Normal:T_cell_Tumor	AC134669.1:T_cell
2.22569e-05	3.17796	0.034	0.127	0.500002	CD36	Fibroblast	Fibroblast_Normal:Fibroblast_Tumor	CD36:Fibroblast
0.000350642	3.17668	0.002	0.034	1	TMEFF2	Fibroblast	Fibroblast_Normal:Fibroblast_Tumor	TMEFF2:Fibroblast
0.00248417	3.17651	0.006	0.025	1	YBX3	Central_memory_T_cell	Central_memory_T_cell_Normal:Central_memory_T_cell_Tumor	YBX3:Central_memory_T_cell
1.75537e-07	3.17647	0.003	0.046	0.00394343	KSR2	Epithelial_cell	Epithelial_cell_Normal:Epithelial_cell_Tumor	KSR2:Epithelial_cell
5.82333e-09	3.17446	0.172	0.567	0.000130821	CLU	Endothelial_cell	Endothelial_cell_Normal:Endothelial_cell_Tumor	CLU:Endothelial_cell
7.04874e-10	3.17415	0.024	0.139	1.5835e-05	KIT	T_cell	T_cell_Normal:T_cell_Tumor	KIT:T_cell
0.00946245	3.17223	0.004	0.029	1	GPT	Tissue-resident_macrophage	Tissue-resident_macrophage_Normal:Tissue-resident_macrophage_Tumor	GPT:Tissue-resident_macrophage
0.00263652	3.17085	0.001	0.015	1	USP44	Epithelial_cell	Epithelial_cell_Normal:Epithelial_cell_Tumor	USP44:Epithelial_cell
0.00946245	3.16938	0.004	0.029	1	CRIP3	Tissue-resident_macrophage	Tissue-resident_macrophage_Normal:Tissue-resident_macrophage_Tumor	CRIP3:Tissue-resident_macrophage
0.00495731	3.16911	0.031	0.133	1	N4BP2L1	Endothelial_cell	Endothelial_cell_Normal:Endothelial_cell_Tumor	N4BP2L1:Endothelial_cell
0.00263652	3.1665	0.001	0.015	1	AC002454.1	Epithelial_cell	Epithelial_cell_Normal:Epithelial_cell_Tumor	AC002454.1:Epithelial_cell
0.00013838	3.16468	0	0.015	1	ANKRD6	Epithelial_cell	Epithelial_cell_Normal:Epithelial_cell_Tumor	ANKRD6:Epithelial_cell
0.000259564	3.16335	0.004	0.042	1	AL356275.1	Fibroblast	Fibroblast_Normal:Fibroblast_Tumor	AL356275.1:Fibroblast
0.000473861	3.1599	0.006	0.038	1	AC243965.1	T_cell	T_cell_Normal:T_cell_Tumor	AC243965.1:T_cell
0.00023118	3.15842	0.008	0.059	1	SPDYA	Tissue-resident_macrophage	Tissue-resident_macrophage_Normal:Tissue-resident_macrophage_Tumor	SPDYA:Tissue-resident_macrophage
0.00220979	3.15819	0.003	0.025	1	CEP126	T_cell	T_cell_Normal:T_cell_Tumor	CEP126:T_cell
0.0095789	3.15814	0.005	0.024	1	RBM11	Regulatory_T_cell	Regulatory_T_cell_Normal:Regulatory_T_cell_Tumor	RBM11:Regulatory_T_cell
0.0013855	3.1572	0.054	0.286	1	GNL2	Mast_cell	Mast_cell_Normal:Mast_cell_Tumor	GNL2:Mast_cell
0.00648654	3.15664	0.019	0.1	1	DDX31	Endothelial_cell	Endothelial_cell_Normal:Endothelial_cell_Tumor	DDX31:Endothelial_cell
0.00647152	3.1559	0.016	0.143	1	WDR47	Mast_cell	Mast_cell_Normal:Mast_cell_Tumor	WDR47:Mast_cell
5.82335e-07	3.15344	0.018	0.108	0.0130822	CPE	Epithelial_cell	Epithelial_cell_Normal:Epithelial_cell_Tumor	CPE:Epithelial_cell
2.42188e-16	3.14895	0.106	0.415	5.44076e-12	HMGCS2	Epithelial_cell	Epithelial_cell_Normal:Epithelial_cell_Tumor	HMGCS2:Epithelial_cell
1.23863e-06	3.14714	0.054	0.206	0.0278259	EGR2	Tissue-resident_macrophage	Tissue-resident_macrophage_Normal:Tissue-resident_macrophage_Tumor	EGR2:Tissue-resident_macrophage
8.36329e-06	3.14446	0.017	0.103	0.187881	KDELC2	Tissue-resident_macrophage	Tissue-resident_macrophage_Normal:Tissue-resident_macrophage_Tumor	KDELC2:Tissue-resident_macrophage
7.541e-05	3.13784	0.001	0.01	1	SMPDL3A	Exhausted_T_cell	Exhausted_T_cell_Normal:Exhausted_T_cell_Tumor	SMPDL3A:Exhausted_T_cell
0.00112021	3.1346	0.006	0.042	1	TMEM56	Fibroblast	Fibroblast_Normal:Fibroblast_Tumor	TMEM56:Fibroblast
0.000251282	3.13446	0.009	0.051	1	METTL24	T_cell	T_cell_Normal:T_cell_Tumor	METTL24:T_cell
0.00330064	3.13231	0.007	0.038	1	RMI2	T_cell	T_cell_Normal:T_cell_Tumor	RMI2:T_cell
0.000244207	3.13124	0.008	0.059	1	STEAP4	Tissue-resident_macrophage	Tissue-resident_macrophage_Normal:Tissue-resident_macrophage_Tumor	STEAP4:Tissue-resident_macrophage
1.25107e-15	3.13065	0.007	0.108	2.81052e-11	PTGDR	Epithelial_cell	Epithelial_cell_Normal:Epithelial_cell_Tumor	PTGDR:Epithelial_cell
0.000346403	3.12916	0.059	0.233	1	CCL14	Endothelial_cell	Endothelial_cell_Normal:Endothelial_cell_Tumor	CCL14:Endothelial_cell
0.00246776	3.12887	0.007	0.044	1	CBWD3	Tissue-resident_macrophage	Tissue-resident_macrophage_Normal:Tissue-resident_macrophage_Tumor	CBWD3:Tissue-resident_macrophage
0.00499835	3.12498	0.001	0.013	1	RARRES2	T_cell	T_cell_Normal:T_cell_Tumor	RARRES2:T_cell
0.00202604	3.12074	0.003	0.024	1	HECW2	Regulatory_T_cell	Regulatory_T_cell_Normal:Regulatory_T_cell_Tumor	HECW2:Regulatory_T_cell
0.00161371	3.12059	0.004	0.021	1	MAFK	Central_memory_T_cell	Central_memory_T_cell_Normal:Central_memory_T_cell_Tumor	MAFK:Central_memory_T_cell
1.10291e-16	3.11995	0.167	0.492	2.47769e-12	MT1X	Fibroblast	Fibroblast_Normal:Fibroblast_Tumor	MT1X:Fibroblast
0.000250815	3.11687	0.003	0.015	1	TUBB4A	Exhausted_T_cell	Exhausted_T_cell_Normal:Exhausted_T_cell_Tumor	TUBB4A:Exhausted_T_cell
2.54239e-05	3.11527	0.003	0.044	0.571147	CYP1B1-AS1	Tissue-resident_macrophage	Tissue-resident_macrophage_Normal:Tissue-resident_macrophage_Tumor	CYP1B1-AS1:Tissue-resident_macrophage
1.07211e-05	3.11415	0.004	0.03	0.240851	LETM2	Central_memory_T_cell	Central_memory_T_cell_Normal:Central_memory_T_cell_Tumor	LETM2:Central_memory_T_cell
8.48016e-07	3.11372	0.002	0.025	0.0190507	LAIR2	Central_memory_T_cell	Central_memory_T_cell_Normal:Central_memory_T_cell_Tumor	LAIR2:Central_memory_T_cell
0.0018744	3.11332	0.054	0.286	1	ARHGAP17	Mast_cell	Mast_cell_Normal:Mast_cell_Tumor	ARHGAP17:Mast_cell
6.78299e-07	3.10855	0.004	0.034	0.015238	DHODH	Central_memory_T_cell	Central_memory_T_cell_Normal:Central_memory_T_cell_Tumor	DHODH:Central_memory_T_cell
6.26473e-05	3.1057	0.013	0.076	1	LDB3	Fibroblast	Fibroblast_Normal:Fibroblast_Tumor	LDB3:Fibroblast
0.000506412	3.10448	0.001	0.013	1	C10orf91	Central_memory_T_cell	Central_memory_T_cell_Normal:Central_memory_T_cell_Tumor	C10orf91:Central_memory_T_cell
0.00013838	3.10413	0	0.015	1	CNTN3	Epithelial_cell	Epithelial_cell_Normal:Epithelial_cell_Tumor	CNTN3:Epithelial_cell
0.00202101	3.10004	0.017	0.074	1	URB1-AS1	Tissue-resident_macrophage	Tissue-resident_macrophage_Normal:Tissue-resident_macrophage_Tumor	URB1-AS1:Tissue-resident_macrophage
1.97802e-07	3.09896	0.008	0.085	0.00444362	EPS8L2	Fibroblast	Fibroblast_Normal:Fibroblast_Tumor	EPS8L2:Fibroblast
0.00286844	3.0956	0.016	0.1	1	CRTC2	Endothelial_cell	Endothelial_cell_Normal:Endothelial_cell_Tumor	CRTC2:Endothelial_cell
0.00647152	3.09515	0.016	0.143	1	KCMF1	Mast_cell	Mast_cell_Normal:Mast_cell_Tumor	KCMF1:Mast_cell
0.000725604	3.09418	0.001	0.01	1	FAM167A	Plasma_cell	Plasma_cell_Normal:Plasma_cell_Tumor	FAM167A:Plasma_cell
0.0003689	3.0928	0.003	0.031	1	AC009509.1	Epithelial_cell	Epithelial_cell_Normal:Epithelial_cell_Tumor	AC009509.1:Epithelial_cell
0.00263652	3.09084	0.001	0.015	1	AC093607.1	Epithelial_cell	Epithelial_cell_Normal:Epithelial_cell_Tumor	AC093607.1:Epithelial_cell
0.00738415	3.08951	0.006	0.034	1	AC104986.2	Fibroblast	Fibroblast_Normal:Fibroblast_Tumor	AC104986.2:Fibroblast
0.000231609	3.0884	0.001	0.029	1	AC099489.1	Tissue-resident_macrophage	Tissue-resident_macrophage_Normal:Tissue-resident_macrophage_Tumor	AC099489.1:Tissue-resident_macrophage
6.33522e-13	3.08832	0.103	0.369	1.42321e-08	ADH1C	Epithelial_cell	Epithelial_cell_Normal:Epithelial_cell_Tumor	ADH1C:Epithelial_cell
2.82503e-13	3.0872	0.005	0.042	6.34643e-09	AC025259.3	Plasma_cell	Plasma_cell_Normal:Plasma_cell_Tumor	AC025259.3:Plasma_cell
0.000186142	3.08691	0.001	0.01	1	SUSD1	Plasma_cell	Plasma_cell_Normal:Plasma_cell_Tumor	SUSD1:Plasma_cell
0.00150601	3.08454	0.006	0.025	1	HIST1H2AM	Central_memory_T_cell	Central_memory_T_cell_Normal:Central_memory_T_cell_Tumor	HIST1H2AM:Central_memory_T_cell
0.00209232	3.0834	0.008	0.046	1	ZNF658	Epithelial_cell	Epithelial_cell_Normal:Epithelial_cell_Tumor	ZNF658:Epithelial_cell
4.19937e-06	3.07956	0.006	0.048	0.0943387	TNFRSF9	Regulatory_T_cell	Regulatory_T_cell_Normal:Regulatory_T_cell_Tumor	TNFRSF9:Regulatory_T_cell
0.00538713	3.07902	0.02	0.074	1	TNFRSF11A	Tissue-resident_macrophage	Tissue-resident_macrophage_Normal:Tissue-resident_macrophage_Tumor	TNFRSF11A:Tissue-resident_macrophage
1.49109e-16	3.07865	0.045	0.28	3.34972e-12	GSTM5	Fibroblast	Fibroblast_Normal:Fibroblast_Tumor	GSTM5:Fibroblast
4.5142e-05	3.07862	0.006	0.04	1	ZNF345	Regulatory_T_cell	Regulatory_T_cell_Normal:Regulatory_T_cell_Tumor	ZNF345:Regulatory_T_cell
9.63145e-09	3.07827	0.014	0.089	0.000216371	XCL2	Regulatory_T_cell	Regulatory_T_cell_Normal:Regulatory_T_cell_Tumor	XCL2:Regulatory_T_cell
0.000192033	3.07204	0.004	0.044	1	BLK	Tissue-resident_macrophage	Tissue-resident_macrophage_Normal:Tissue-resident_macrophage_Tumor	BLK:Tissue-resident_macrophage
0.00263652	3.07189	0.001	0.015	1	IGKV1-8	Epithelial_cell	Epithelial_cell_Normal:Epithelial_cell_Tumor	IGKV1-8:Epithelial_cell
3.57669e-06	3.06589	0.004	0.059	0.0803504	GALNT15	Fibroblast	Fibroblast_Normal:Fibroblast_Tumor	GALNT15:Fibroblast
2.64425e-14	3.06589	0.049	0.218	5.94031e-10	CCL4L2	Regulatory_T_cell	Regulatory_T_cell_Normal:Regulatory_T_cell_Tumor	CCL4L2:Regulatory_T_cell
1.11603e-15	3.06298	0.011	0.062	2.50717e-11	TC2N	Plasma_cell	Plasma_cell_Normal:Plasma_cell_Tumor	TC2N:Plasma_cell
0.00956984	3.06128	0.011	0.024	1	IGHV3-52	Plasma_cell	Plasma_cell_Normal:Plasma_cell_Tumor	IGHV3-52:Plasma_cell
5.03872e-07	3.0583	0.021	0.119	0.0113195	TPD52L1	Fibroblast	Fibroblast_Normal:Fibroblast_Tumor	TPD52L1:Fibroblast
0.000501367	3.05815	0.001	0.013	1	TTC30B	Central_memory_T_cell	Central_memory_T_cell_Normal:Central_memory_T_cell_Tumor	TTC30B:Central_memory_T_cell
0.000106876	3.0565	0.002	0.017	1	PADI4	Central_memory_T_cell	Central_memory_T_cell_Normal:Central_memory_T_cell_Tumor	PADI4:Central_memory_T_cell
0.000253479	3.05483	0.004	0.042	1	LRRC2	Fibroblast	Fibroblast_Normal:Fibroblast_Tumor	LRRC2:Fibroblast
0.00241721	3.0536	0.007	0.044	1	CD300LG	Tissue-resident_macrophage	Tissue-resident_macrophage_Normal:Tissue-resident_macrophage_Tumor	CD300LG:Tissue-resident_macrophage
0.00647152	3.05145	0.016	0.143	1	AL139246.5	Mast_cell	Mast_cell_Normal:Mast_cell_Tumor	AL139246.5:Mast_cell
0.000154819	3.05115	0.008	0.051	1	TMEM268	T_cell	T_cell_Normal:T_cell_Tumor	TMEM268:T_cell
0.00483254	3.0509	0.004	0.024	1	IL10RB-DT	Regulatory_T_cell	Regulatory_T_cell_Normal:Regulatory_T_cell_Tumor	IL10RB-DT:Regulatory_T_cell
0.000940453	3.05075	0.003	0.025	1	AC008393.1	T_cell	T_cell_Normal:T_cell_Tumor	AC008393.1:T_cell
1.2185e-06	3.04884	0.023	0.119	0.0273736	POLA2	Fibroblast	Fibroblast_Normal:Fibroblast_Tumor	POLA2:Fibroblast
0.000350642	3.04801	0.002	0.034	1	NXPH3	Fibroblast	Fibroblast_Normal:Fibroblast_Tumor	NXPH3:Fibroblast
2.74276e-11	3.04767	0.008	0.064	6.1616e-07	TTTY15	Central_memory_T_cell	Central_memory_T_cell_Normal:Central_memory_T_cell_Tumor	TTTY15:Central_memory_T_cell
0.00742618	3.04315	0.002	0.013	1	AL137802.2	Central_memory_T_cell	Central_memory_T_cell_Normal:Central_memory_T_cell_Tumor	AL137802.2:Central_memory_T_cell
0.00706708	3.04135	0.069	0.2	1	TM6SF1	Endothelial_cell	Endothelial_cell_Normal:Endothelial_cell_Tumor	TM6SF1:Endothelial_cell
6.95938e-25	3.04075	0.005	0.067	1.56343e-20	RRAD	Plasma_cell	Plasma_cell_Normal:Plasma_cell_Tumor	RRAD:Plasma_cell
0.00785584	3.03801	0.021	0.074	1	CTSF	Tissue-resident_macrophage	Tissue-resident_macrophage_Normal:Tissue-resident_macrophage_Tumor	CTSF:Tissue-resident_macrophage
0.000939387	3.03493	0.008	0.04	1	STAP1	Regulatory_T_cell	Regulatory_T_cell_Normal:Regulatory_T_cell_Tumor	STAP1:Regulatory_T_cell
0.00317767	3.03449	0.029	0.092	1	ALKBH5	Epithelial_cell	Epithelial_cell_Normal:Epithelial_cell_Tumor	ALKBH5:Epithelial_cell
0.000554099	3.0342	0.007	0.046	1	ZNF286A	Epithelial_cell	Epithelial_cell_Normal:Epithelial_cell_Tumor	ZNF286A:Epithelial_cell
0.00164627	3.02983	0.004	0.021	1	PLEKHG4	Central_memory_T_cell	Central_memory_T_cell_Normal:Central_memory_T_cell_Tumor	PLEKHG4:Central_memory_T_cell
4.0852e-06	3.02959	0.004	0.046	0.0917741	BTLA	Epithelial_cell	Epithelial_cell_Normal:Epithelial_cell_Tumor	BTLA:Epithelial_cell
0.00738415	3.02812	0.006	0.034	1	TPRG1	Fibroblast	Fibroblast_Normal:Fibroblast_Tumor	TPRG1:Fibroblast
0.000118127	3.02642	0.066	0.169	1	FABP4	Fibroblast	Fibroblast_Normal:Fibroblast_Tumor	FABP4:Fibroblast
0.000193748	3.02627	0.01	0.062	1	LMLN	Epithelial_cell	Epithelial_cell_Normal:Epithelial_cell_Tumor	LMLN:Epithelial_cell
0.00210533	3.02509	0.004	0.031	1	IDH1-AS1	Epithelial_cell	Epithelial_cell_Normal:Epithelial_cell_Tumor	IDH1-AS1:Epithelial_cell
9.08554e-05	3.02498	0.008	0.059	1	MIR4458HG	Fibroblast	Fibroblast_Normal:Fibroblast_Tumor	MIR4458HG:Fibroblast
0.00911269	3.0242	0.017	0.062	1	CACNB2	Epithelial_cell	Epithelial_cell_Normal:Epithelial_cell_Tumor	CACNB2:Epithelial_cell
1.58778e-05	3.02096	0.029	0.123	0.356694	FOXA1	Epithelial_cell	Epithelial_cell_Normal:Epithelial_cell_Tumor	FOXA1:Epithelial_cell
7.92353e-07	3.0169	0.047	0.429	0.0178002	SNF8	Mast_cell	Mast_cell_Normal:Mast_cell_Tumor	SNF8:Mast_cell
0.00949541	3.01218	0.005	0.024	1	ZNF81	Regulatory_T_cell	Regulatory_T_cell_Normal:Regulatory_T_cell_Tumor	ZNF81:Regulatory_T_cell
6.979e-23	3.01182	0.042	0.339	1.56783e-18	ABCA8	Fibroblast	Fibroblast_Normal:Fibroblast_Tumor	ABCA8:Fibroblast
0.00141393	3.0117	0.006	0.038	1	PGBD4	T_cell	T_cell_Normal:T_cell_Tumor	PGBD4:T_cell
3.99286e-10	3.0103	0.009	0.044	8.96996e-06	PTGER2	Plasma_cell	Plasma_cell_Normal:Plasma_cell_Tumor	PTGER2:Plasma_cell
0.00010786	3.00996	0.002	0.031	1	FYB2	Epithelial_cell	Epithelial_cell_Normal:Epithelial_cell_Tumor	FYB2:Epithelial_cell
0.00693986	3.00926	0.007	0.025	1	LMNA	Central_memory_T_cell	Central_memory_T_cell_Normal:Central_memory_T_cell_Tumor	LMNA:Central_memory_T_cell
0.00239228	3.00736	0.007	0.044	1	TRIM34	Tissue-resident_macrophage	Tissue-resident_macrophage_Normal:Tissue-resident_macrophage_Tumor	TRIM34:Tissue-resident_macrophage
0.00648654	3.00698	0.019	0.1	1	ZNF790	Endothelial_cell	Endothelial_cell_Normal:Endothelial_cell_Tumor	ZNF790:Endothelial_cell
0.000191204	3.00503	0.01	0.062	1	LGALS9B	Epithelial_cell	Epithelial_cell_Normal:Epithelial_cell_Tumor	LGALS9B:Epithelial_cell
6.0358e-05	3.00421	0.011	0.074	1	HACD1	Tissue-resident_macrophage	Tissue-resident_macrophage_Normal:Tissue-resident_macrophage_Tumor	HACD1:Tissue-resident_macrophage
5.62094e-07	3.00138	0.009	0.088	0.0126275	AC022182.2	Tissue-resident_macrophage	Tissue-resident_macrophage_Normal:Tissue-resident_macrophage_Tumor	AC022182.2:Tissue-resident_macrophage
1.18744e-10	3.0011	0.028	0.178	2.66759e-06	ANG	Fibroblast	Fibroblast_Normal:Fibroblast_Tumor	ANG:Fibroblast
0.00239654	2.99894	0.003	0.029	1	FZD3	Tissue-resident_macrophage	Tissue-resident_macrophage_Normal:Tissue-resident_macrophage_Tumor	FZD3:Tissue-resident_macrophage
0.00219793	2.99891	0.003	0.025	1	ARHGEF5	T_cell	T_cell_Normal:T_cell_Tumor	ARHGEF5:T_cell
5.86398e-06	2.99848	0.044	0.153	0.131734	PDGFRL	Fibroblast	Fibroblast_Normal:Fibroblast_Tumor	PDGFRL:Fibroblast
9.3816e-07	2.99823	0.003	0.046	0.0210758	EYS	Epithelial_cell	Epithelial_cell_Normal:Epithelial_cell_Tumor	EYS:Epithelial_cell
0.00695271	2.99723	0.016	0.143	1	SIN3A	Mast_cell	Mast_cell_Normal:Mast_cell_Tumor	SIN3A:Mast_cell
7.71125e-05	2.99369	0.078	0.429	1	C1orf52	Mast_cell	Mast_cell_Normal:Mast_cell_Tumor	C1orf52:Mast_cell
0.00114291	2.9913	0.006	0.042	1	AL163636.2	Fibroblast	Fibroblast_Normal:Fibroblast_Tumor	AL163636.2:Fibroblast
5.91718e-12	2.99001	0.008	0.046	1.32929e-07	CD160	Plasma_cell	Plasma_cell_Normal:Plasma_cell_Tumor	CD160:Plasma_cell
0.00686517	2.98956	0.039	0.214	1	SLC39A8	Mast_cell	Mast_cell_Normal:Mast_cell_Tumor	SLC39A8:Mast_cell
0.00783276	2.98737	0.013	0.051	1	ASH1L-AS1	Fibroblast	Fibroblast_Normal:Fibroblast_Tumor	ASH1L-AS1:Fibroblast
5.99758e-06	2.98313	0.008	0.074	0.134736	DISC1	Tissue-resident_macrophage	Tissue-resident_macrophage_Normal:Tissue-resident_macrophage_Tumor	DISC1:Tissue-resident_macrophage
0.000371657	2.98056	0.003	0.031	1	LAX1	Epithelial_cell	Epithelial_cell_Normal:Epithelial_cell_Tumor	LAX1:Epithelial_cell
0.000374434	2.97939	0.003	0.031	1	RECK	Epithelial_cell	Epithelial_cell_Normal:Epithelial_cell_Tumor	RECK:Epithelial_cell
4.11046e-05	2.97669	0.013	0.077	0.923414	ARL4D	Epithelial_cell	Epithelial_cell_Normal:Epithelial_cell_Tumor	ARL4D:Epithelial_cell
1.0381e-07	2.97523	0.078	0.262	0.0023321	PGM1	Epithelial_cell	Epithelial_cell_Normal:Epithelial_cell_Tumor	PGM1:Epithelial_cell
0.000503884	2.97467	0.001	0.013	1	AC068888.1	Central_memory_T_cell	Central_memory_T_cell_Normal:Central_memory_T_cell_Tumor	AC068888.1:Central_memory_T_cell
0.00400712	2.97358	0.011	0.051	1	DDX28	Fibroblast	Fibroblast_Normal:Fibroblast_Tumor	DDX28:Fibroblast
0.00738415	2.97194	0.006	0.034	1	TTC12	Fibroblast	Fibroblast_Normal:Fibroblast_Tumor	TTC12:Fibroblast
8.19385e-05	2.97173	0.014	0.077	1	SNX24	Epithelial_cell	Epithelial_cell_Normal:Epithelial_cell_Tumor	SNX24:Epithelial_cell
0.00210289	2.97153	0.004	0.034	1	DNAH5	Fibroblast	Fibroblast_Normal:Fibroblast_Tumor	DNAH5:Fibroblast
7.02744e-10	2.96889	0.002	0.024	1.57872e-05	NPTX2	Plasma_cell	Plasma_cell_Normal:Plasma_cell_Tumor	NPTX2:Plasma_cell
0.00814816	2.9679	0.002	0.016	1	GAL3ST2	Regulatory_T_cell	Regulatory_T_cell_Normal:Regulatory_T_cell_Tumor	GAL3ST2:Regulatory_T_cell
4.11696e-13	2.96484	0.059	0.271	9.24876e-09	F10	Fibroblast	Fibroblast_Normal:Fibroblast_Tumor	F10:Fibroblast
0.00577958	2.96395	0.008	0.044	1	SCN9A	Tissue-resident_macrophage	Tissue-resident_macrophage_Normal:Tissue-resident_macrophage_Tumor	SCN9A:Tissue-resident_macrophage
1.36392e-07	2.96245	0.015	0.11	0.00306406	OSR2	Fibroblast	Fibroblast_Normal:Fibroblast_Tumor	OSR2:Fibroblast
0.00861332	2.95946	0.034	0.133	1	COL8A1	Endothelial_cell	Endothelial_cell_Normal:Endothelial_cell_Tumor	COL8A1:Endothelial_cell
0.00252786	2.95701	0.003	0.012	1	SHF	Exhausted_T_cell	Exhausted_T_cell_Normal:Exhausted_T_cell_Tumor	SHF:Exhausted_T_cell
1.84524e-14	2.95672	0.007	0.132	4.14534e-10	CAVIN2	Tissue-resident_macrophage	Tissue-resident_macrophage_Normal:Tissue-resident_macrophage_Tumor	CAVIN2:Tissue-resident_macrophage
0.00974784	2.95135	0.005	0.024	1	CLEC7A	Regulatory_T_cell	Regulatory_T_cell_Normal:Regulatory_T_cell_Tumor	CLEC7A:Regulatory_T_cell
0.000963657	2.95105	0.003	0.025	1	HIST2H2AA3	T_cell	T_cell_Normal:T_cell_Tumor	HIST2H2AA3:T_cell
0.000829209	2.95061	0.005	0.044	1	AC020571.1	Tissue-resident_macrophage	Tissue-resident_macrophage_Normal:Tissue-resident_macrophage_Tumor	AC020571.1:Tissue-resident_macrophage
0.0080971	2.9503	0.002	0.016	1	AC010883.1	Regulatory_T_cell	Regulatory_T_cell_Normal:Regulatory_T_cell_Tumor	AC010883.1:Regulatory_T_cell
0.00200323	2.94877	0.003	0.024	1	LINC00663	Regulatory_T_cell	Regulatory_T_cell_Normal:Regulatory_T_cell_Tumor	LINC00663:Regulatory_T_cell
0.00738415	2.94616	0.006	0.034	1	MILR1	Fibroblast	Fibroblast_Normal:Fibroblast_Tumor	MILR1:Fibroblast
0.00499835	2.94262	0.001	0.013	1	LINC01694	T_cell	T_cell_Normal:T_cell_Tumor	LINC01694:T_cell
0.000843784	2.94154	0.088	0.267	1	PCSK5	Endothelial_cell	Endothelial_cell_Normal:Endothelial_cell_Tumor	PCSK5:Endothelial_cell
0.00200323	2.94098	0.003	0.024	1	AKAP5	Regulatory_T_cell	Regulatory_T_cell_Normal:Regulatory_T_cell_Tumor	AKAP5:Regulatory_T_cell
0.000503884	2.93798	0.001	0.013	1	AL512791.2	Central_memory_T_cell	Central_memory_T_cell_Normal:Central_memory_T_cell_Tumor	AL512791.2:Central_memory_T_cell
0.000334459	2.93675	0.003	0.067	1	AC137767.1	Endothelial_cell	Endothelial_cell_Normal:Endothelial_cell_Tumor	AC137767.1:Endothelial_cell
0.00676186	2.93203	0.019	0.1	1	ISLR	Endothelial_cell	Endothelial_cell_Normal:Endothelial_cell_Tumor	ISLR:Endothelial_cell
0.00366555	2.93008	0.011	0.051	1	AC004130.1	Fibroblast	Fibroblast_Normal:Fibroblast_Tumor	AC004130.1:Fibroblast
0.00513123	2.92704	0.031	0.133	1	GOLGA8A	Endothelial_cell	Endothelial_cell_Normal:Endothelial_cell_Tumor	GOLGA8A:Endothelial_cell
0.00821349	2.92249	0.034	0.133	1	HERC5	Endothelial_cell	Endothelial_cell_Normal:Endothelial_cell_Tumor	HERC5:Endothelial_cell
0.00112716	2.9223	0.013	0.1	1	COL9A3	Endothelial_cell	Endothelial_cell_Normal:Endothelial_cell_Tumor	COL9A3:Endothelial_cell
5.67929e-05	2.91972	0.004	0.025	1	ZFY	Central_memory_T_cell	Central_memory_T_cell_Normal:Central_memory_T_cell_Tumor	ZFY:Central_memory_T_cell
0.00397674	2.91699	0.004	0.031	1	CADM1	Epithelial_cell	Epithelial_cell_Normal:Epithelial_cell_Tumor	CADM1:Epithelial_cell
0.00191777	2.91682	0.014	0.062	1	ADPRHL1	Epithelial_cell	Epithelial_cell_Normal:Epithelial_cell_Tumor	ADPRHL1:Epithelial_cell
2.90612e-11	2.91652	0.023	0.169	6.5286e-07	FAM180A	Fibroblast	Fibroblast_Normal:Fibroblast_Tumor	FAM180A:Fibroblast
3.01006e-11	2.90824	0.017	0.153	6.76209e-07	AKR1C1	Fibroblast	Fibroblast_Normal:Fibroblast_Tumor	AKR1C1:Fibroblast
0.000892411	2.90445	0.109	0.3	1	MT1X	Endothelial_cell	Endothelial_cell_Normal:Endothelial_cell_Tumor	MT1X:Endothelial_cell
0.00499835	2.9038	0.001	0.013	1	IGLV7-46	T_cell	T_cell_Normal:T_cell_Tumor	IGLV7-46:T_cell
0.00946245	2.90318	0.004	0.029	1	ASB9	Tissue-resident_macrophage	Tissue-resident_macrophage_Normal:Tissue-resident_macrophage_Tumor	ASB9:Tissue-resident_macrophage
0.00695271	2.90226	0.016	0.143	1	ATF2	Mast_cell	Mast_cell_Normal:Mast_cell_Tumor	ATF2:Mast_cell
0.000487346	2.90225	0.006	0.038	1	RPS6KA2	T_cell	T_cell_Normal:T_cell_Tumor	RPS6KA2:T_cell
0.000200442	2.89946	0.004	0.044	1	POU2AF1	Tissue-resident_macrophage	Tissue-resident_macrophage_Normal:Tissue-resident_macrophage_Tumor	POU2AF1:Tissue-resident_macrophage
1.06648e-13	2.89839	0.672	0.822	2.39585e-09	GSN	Fibroblast	Fibroblast_Normal:Fibroblast_Tumor	GSN:Fibroblast
2.03332e-09	2.89646	0.392	0.602	4.56785e-05	MGP	Fibroblast	Fibroblast_Normal:Fibroblast_Tumor	MGP:Fibroblast
0.00223368	2.89619	0.003	0.025	1	RGS5.1	T_cell	T_cell_Normal:T_cell_Tumor	RGS5.1:T_cell
0.00499835	2.89398	0.001	0.013	1	Z68871.1	T_cell	T_cell_Normal:T_cell_Tumor	Z68871.1:T_cell
0.000787642	2.89395	0.047	0.286	1	SLC40A1	Mast_cell	Mast_cell_Normal:Mast_cell_Tumor	SLC40A1:Mast_cell
0.00221641	2.89214	0.006	0.032	1	SPPL2B	Regulatory_T_cell	Regulatory_T_cell_Normal:Regulatory_T_cell_Tumor	SPPL2B:Regulatory_T_cell
0.00032212	2.89176	0.013	0.074	1	SCML4	Tissue-resident_macrophage	Tissue-resident_macrophage_Normal:Tissue-resident_macrophage_Tumor	SCML4:Tissue-resident_macrophage
1.73353e-05	2.89056	0.003	0.025	0.389438	KLF7	Central_memory_T_cell	Central_memory_T_cell_Normal:Central_memory_T_cell_Tumor	KLF7:Central_memory_T_cell
0.00110902	2.88886	0.006	0.042	1	KIF27	Fibroblast	Fibroblast_Normal:Fibroblast_Tumor	KIF27:Fibroblast
1.07205e-16	2.88849	0.081	0.356	2.40837e-12	PRELP	Fibroblast	Fibroblast_Normal:Fibroblast_Tumor	PRELP:Fibroblast
4.63049e-13	2.88737	0.117	0.426	1.04024e-08	IL1R2	Tissue-resident_macrophage	Tissue-resident_macrophage_Normal:Tissue-resident_macrophage_Tumor	IL1R2:Tissue-resident_macrophage
[truncated: 3,975 more rows]

## Sheet: S2
Table S2: The result of eQTL Mendelian Randomization analysis
id	method	nsnp	b	se	pval	or	or_lci95	or_uci95	FDR	Q	Q_df	Q_pval	egger_intercept	egger_se	egger_pval	PRESSO Global Test Pvalue
LAMC1	IVW	57	0.0982535	0.0154046	1.79213e-10	1.10324	1.07043	1.13706	1.17743e-07	52.6817	56	0.601258	0.00560475	0.0076818	0.468722	0.614
GPATCH1	IVW	25	-0.220501	0.0357765	7.12468e-10	0.802117	0.747797	0.860382	4.68091e-07	62.5358	24	2.77744e-05	0.00207153	0.017408	0.906309	<0.001
UCP2	IVW	43	-0.10692	0.0204672	1.75118e-07	0.898597	0.863263	0.935378	0.000115053	47.7124	42	0.251715	-0.0152804	0.00655596	0.0247641
SLC7A10	IVW	4	-0.907977	0.179666	4.33319e-07	0.403339	0.283619	0.573594	0.000284691	5.49964	3	0.13866	-0.0598623	0.0951495	0.593538	0.304
TMEM258	IVW	21	-0.1901	0.0376909	4.56717e-07	0.826876	0.767993	0.890274	0.000300063	26.8891	20	0.138413	-0.013599	0.0121799	0.278127	0.208
INPP5B	IVW	60	0.0752298	0.0149665	4.99403e-07	1.07813	1.04696	1.11023	0.000328107	65.5739	59	0.259488	-0.00313369	0.00655129	0.634212	0.275
TCN2	IVW	43	0.107804	0.0215374	5.57333e-07	1.11383	1.06779	1.16185	0.000366167	36.782	42	0.698878	0.0028286	0.0063269	0.657174	0.716
CTSF	IVW	41	0.11164	0.0223083	5.60297e-07	1.11811	1.07028	1.16808	0.000368115	55.3001	40	0.0544006	0.0144152	0.00973437	0.14668	0.067
NUCKS1	IVW	27	0.132626	0.0269728	8.78704e-07	1.14182	1.08303	1.20381	0.000577309	22.9361	26	0.636559	-0.00291464	0.00971672	0.766687	0.663
LMCD1	IVW	25	0.208317	0.0424316	9.132e-07	1.2316	1.13332	1.33841	0.000599973	20.5651	24	0.664227	-0.0145391	0.0112231	0.208011	0.709
INTS10	IVW	34	-0.13089	0.0270039	1.25288e-06	0.877314	0.832087	0.924999	0.000823145	35.5334	33	0.349796	-0.0166087	0.00884184	0.0694614	0.408
RNASE6	IVW	42	0.0917175	0.0189232	1.25445e-06	1.09606	1.05615	1.13747	0.00082417	65.178	41	0.00951527	0.017398	0.0091281	0.063856	0.017
PDGFB	IVW	22	-0.151366	0.0314975	1.54248e-06	0.859533	0.808074	0.914268	0.00101341	18.0638	21	0.644963	-0.0157077	0.00915198	0.101554	0.687
TNFRSF10B	IVW	19	-0.105089	0.0221229	2.03204e-06	0.900245	0.862044	0.940139	0.00133505	13.8081	18	0.741514	-0.0160729	0.0100226	0.127202	0.748
MRPS6	IVW	33	-0.112586	0.0241461	3.12075e-06	0.89352	0.852219	0.936824	0.00205033	21.8023	32	0.912575	-0.0112825	0.00863209	0.200811	0.914
NUP35	IVW	15	-0.212109	0.0458988	3.81453e-06	0.808876	0.739286	0.885018	0.00250615	11.1836	14	0.671554	-0.0245958	0.0151478	0.128422	0.713
MTSS1	IVW	48	-0.107247	0.0234466	4.78289e-06	0.898304	0.857956	0.940549	0.00314236	38.6399	47	0.802216	-0.00875359	0.00667909	0.196501	0.811
CCDC24	IVW	42	-0.0883297	0.019581	6.4524e-06	0.915459	0.880991	0.951276	0.00423922	38.388	41	0.587342	0.00282793	0.0069404	0.685843	0.548
SMPDL3A	IVW	41	-0.0933078	0.0207156	6.66122e-06	0.910913	0.874668	0.94866	0.00437642	44.7189	40	0.280254	0.0111414	0.00741009	0.140755	0.301
RGS2	IVW	8	0.34543	0.0779239	9.29654e-06	1.4126	1.21252	1.64569	0.00610783	1.60542	7	0.978434	-0.00483953	0.0199998	0.816855	0.989
RBM39	IVW	5	-0.422828	0.0961293	1.08985e-05	0.655192	0.542677	0.791034	0.00716034	0.343104	4	0.986864	-0.00129001	0.0181126	0.947703	0.972
CDKN1A	IVW	14	-0.254525	0.0583586	1.29234e-05	0.775285	0.691489	0.869235	0.0084907	18.0352	13	0.156186	0.0185209	0.0136346	0.199333	0.176
TRIM4	IVW	68	-0.0616121	0.0141353	1.3082e-05	0.940247	0.914555	0.966662	0.00859488	73.7944	67	0.265866	-0.0202018	0.00768702	0.0106703	0.285
FADS1	IVW	37	-0.113309	0.0260636	1.37764e-05	0.892875	0.848408	0.939672	0.00905111	36.3016	36	0.454596	-0.00259307	0.00743167	0.729238	0.332
MGAT3	IVW	28	0.137119	0.0315504	1.3862e-05	1.14696	1.07819	1.22013	0.00910736	30.2568	27	0.30274	0.0130598	0.00819408	0.123064	0.325
AXIN2	IVW	23	-0.113176	0.0266411	2.15515e-05	0.892993	0.847561	0.940861	0.0141594	22.4882	22	0.431095	-0.0248976	0.00843543	0.00761887	0.484
LINGO4	IVW	19	0.176829	0.0418894	2.42874e-05	1.19343	1.09936	1.29555	0.0159568	17.6451	18	0.479254	0.00885709	0.00893667	0.335537	0.516
ANO9	IVW	25	-0.130829	0.0310552	2.5225e-05	0.877368	0.825557	0.932431	0.0165728	30.0415	24	0.183379	0.0130804	0.00961268	0.186782	0.221
C22orf34	IVW	26	-0.106732	0.0256533	3.17489e-05	0.898767	0.854694	0.945113	0.020859	24.7417	25	0.476925	0.00763694	0.0101731	0.460131
MIER1	IVW	24	0.132138	0.0321648	3.98831e-05	1.14127	1.07154	1.21553	0.0262032	22.4768	23	0.491643	0.0126522	0.0083021	0.141762	0.454
CCDC167	IVW	79	-0.054358	0.0133548	4.69522e-05	0.947093	0.922624	0.972211	0.0308476	76.5113	78	0.526496	0.00373104	0.00464163	0.423975	0.557
TSPAN14	IVW	28	-0.153914	0.0379391	4.97373e-05	0.857346	0.795906	0.923529	0.0326774	31.2841	27	0.259635	-0.00762726	0.00924081	0.41666	0.311
CLEC10A	IVW	16	0.125182	0.0309981	5.38187e-05	1.13336	1.06655	1.20435	0.0353589	13.2694	15	0.581502	0.00479812	0.0104686	0.653746	0.653
CAMK4	IVW	11	-0.176036	0.044931	8.93186e-05	0.838588	0.767896	0.915787	0.0354243	4.62607	10	0.914718	0.00785938	0.0116528	0.516966	0.933
DNAJB12	IVW	30	0.144133	0.0358593	5.83428e-05	1.15504	1.07664	1.23914	0.0383312	41.3522	29	0.0641368	0.0192157	0.0119382	0.118705	0.09
GALNT4	IVW	39	-0.0785031	0.0195878	6.13008e-05	0.924499	0.889678	0.960683	0.0402746	27.5153	38	0.895613	0.00824106	0.00841218	0.333617	0.868
GMPR2	IVW	8	-0.255576	0.0643256	7.09243e-05	0.77447	0.682731	0.878536	0.0465973	7.99326	7	0.333189	-0.00862347	0.0150105	0.586511	0.388
S100P	IVW	45	0.0515876	0.0130376	7.59484e-05	1.05294	1.02638	1.08019	0.0498981	31.5266	44	0.920487	0.00438714	0.00619446	0.482621	0.95
SCNN1A	IVW	6	-0.364203	0.0929583	8.9319e-05	0.69475	0.57903	0.833598	0.0586826	5.16982	5	0.395508	-0.0117606	0.0189624	0.56871	0.444
ORAI2	IVW	29	-0.0895036	0.0228629	9.04781e-05	0.914385	0.874315	0.956292	0.0594441	35.5433	28	0.154601	-0.00964868	0.00767164	0.219267	0.156
AKR1C2	IVW	47	-0.0712408	0.0182806	9.73664e-05	0.931238	0.898462	0.965209	0.0639697	59.2181	46	0.0913276	-0.00427694	0.00589965	0.472236	0.099
ZYX	IVW	39	0.0685161	0.0176719	0.0001057	1.07092	1.03446	1.10866	0.0694448	31.005	38	0.782271	-0.0043609	0.00681518	0.526193	0.789
RPL22L1	IVW	65	-0.0489522	0.0126554	0.000109697	0.952227	0.928898	0.976142	0.0720712	57.7055	64	0.697162	-0.000228978	0.00554137	0.96717	0.7
DYNC1LI1	IVW	38	0.0543217	0.014105	0.000117518	1.05582	1.02703	1.08542	0.0772093	29.333	37	0.811256	-0.00595034	0.00686426	0.391762	0.822
CCNE1	IVW	6	-0.335122	0.087044	0.000118106	0.715251	0.603066	0.848305	0.0775954	2.68539	5	0.748352	0.0033262	0.0228166	0.891146	0.693
HLA-E	IVW	16	0.172432	0.0449233	0.000123858	1.18819	1.08804	1.29756	0.0813749	22.826	15	0.0879058	-0.0258549	0.026995	0.35443	0.119
GPBAR1	IVW	13	-0.177957	0.0463909	0.000125035	0.836978	0.764232	0.916649	0.082148	10.6913	12	0.555544	0.0178052	0.0208638	0.411634	0.642
ABTB1	IVW	38	-0.088009	0.0229843	0.000128615	0.915753	0.875414	0.95795	0.0844999	44.8431	37	0.176032	0.00119283	0.00733959	0.871805	0.191
YWHAH	IVW	39	0.0852062	0.0224735	0.000149797	1.08894	1.04202	1.13798	0.0984169	35.8853	38	0.567615	-0.00890054	0.00796023	0.27072	0.59
PPP1R14A	IVW	21	0.136386	0.0366017	0.000194369	1.14612	1.06678	1.23137	0.1277	14.2313	20	0.818579	0.013803	0.00911721	0.146498	0.857
ZNF532	IVW	10	-0.165492	0.0445114	0.000200832	0.847477	0.776674	0.924734	0.131947	11.9919	9	0.213766	-0.0434638	0.0222367	0.0863762	0.23
NBAS	IVW	4	0.286597	0.0770852	0.000200863	1.33189	1.14512	1.54912	0.131967	0.413403	3	0.93746	0.00983756	0.0538619	0.871915	0.922
DCTD	IVW	25	0.102304	0.0279975	0.000258124	1.10772	1.04857	1.17021	0.169588	19.6411	24	0.716992	0.00331739	0.00784138	0.676179	0.739
RAC1	IVW	15	0.155977	0.0427742	0.000265806	1.1688	1.07481	1.27101	0.174634	15.0504	14	0.374717	-0.00928859	0.0156765	0.563669	0.439
CNPY4	IVW	35	-0.10443	0.0288656	0.000297106	0.900838	0.851286	0.953273	0.195198	47.8707	34	0.0576908	-0.00568839	0.0120292	0.63941	0.067
UGT2B17	IVW	17	-0.126686	0.0369332	0.000603262	0.88101	0.819488	0.947151	0.198172	16.9153	16	0.391098	0.00602945	0.0123677	0.632941	0.354
TRABD2A	IVW	13	0.153769	0.0429113	0.000339139	1.16622	1.07215	1.26855	0.222814	15.8369	12	0.198822	0.024186	0.0127755	0.084929	0.251
EIF2AK2	IVW	14	-0.169528	0.0476855	0.000377808	0.844063	0.768749	0.926757	0.24822	7.24394	13	0.889146	-0.0212094	0.0118517	0.0987706	0.876
FITM2	IVW	3	-0.548095	0.154238	0.00038004	0.57805	0.427243	0.782087	0.249686	1.2628	2	0.531847	0.0519987	0.0466918	0.4658
REEP3	IVW	7	-0.264392	0.0746584	0.000398072	0.767673	0.663171	0.888641	0.261533	3.719	6	0.714642	0.0115136	0.0215859	0.616616	0.65
EXOSC3	IVW	9	-0.195973	0.0554391	0.000407908	0.822035	0.737394	0.916391	0.267995	1.29662	8	0.995592	0.00599539	0.017889	0.747336	0.994
LEPROT	IVW	61	0.0533822	0.015215	0.000450604	1.05483	1.02384	1.08676	0.296047	43.6947	60	0.943785	0.00968149	0.00596318	0.109804	0.939
TNFSF4	IVW	21	-0.122248	0.0350584	0.000488521	0.884929	0.826164	0.947874	0.320958	22.0654	20	0.336972	0.00240915	0.00809382	0.769198	0.413
CD160	IVW	5	0.183428	0.0528023	0.000513026	1.20133	1.08322	1.33232	0.337058	1.59371	4	0.809921	0.0268168	0.0337487	0.4849	0.685
ELANE	IVW	5	0.272534	0.0785682	0.000522886	1.31329	1.12585	1.53193	0.343536	1.32256	4	0.857537	0.0243113	0.0364828	0.552835	0.887
VNN2	IVW	62	0.0443956	0.0128269	0.000537917	1.0454	1.01944	1.07201	0.353412	48.0802	61	0.88546	0.0061999	0.00502742	0.222305	0.897
C1orf21	IVW	7	0.301023	0.0870361	0.000542999	1.35124	1.13932	1.60258	0.356751	0.915686	6	0.988607	0.0010502	0.0152405	0.947733	0.985
SESN1	IVW	28	0.0819807	0.0237635	0.000560874	1.08543	1.03604	1.13719	0.368494	25.0718	27	0.570439	-0.00772913	0.00635584	0.234885	0.639
C1orf122	IVW	14	-0.151035	0.0439313	0.00058605	0.859817	0.78888	0.937133	0.385035	14.8602	13	0.316158	-0.00600895	0.0143976	0.683786	0.246
SLC2A5	IVW	17	-0.140178	0.0407767	0.000586704	0.869204	0.802439	0.941524	0.385465	16.1213	16	0.444524	-0.0188684	0.012778	0.160459	0.459
OAS1	IVW	67	-0.0488358	0.0142233	0.000595848	0.952338	0.926155	0.97926	0.391472	66.3478	66	0.464835	-0.00376846	0.00580915	0.518811	0.49
XBP1	IVW	35	0.0702555	0.0205123	0.00061471	1.07278	1.03051	1.11679	0.403864	28.6395	34	0.72764	-0.00857013	0.00777934	0.278583	0.75
CCL3L1	IVW	14	0.0649866	0.0190109	0.000629942	1.06714	1.02811	1.10766	0.413872	10.5029	13	0.65238	0.0083377	0.0136306	0.552155	0.714
FAM13A	IVW	23	0.0899969	0.0264571	0.000669905	1.09417	1.03888	1.15241	0.440128	22.3114	22	0.441437	0.00165995	0.0108864	0.880264	0.462
LRRC32	IVW	3	-0.398791	0.117258	0.000671469	0.671131	0.533329	0.844538	0.441155	0.38927	2	0.823135	0.00462331	0.0313047	0.906654
RAB23	IVW	33	0.0700423	0.020596	0.000671961	1.07255	1.03012	1.11674	0.441479	39.3354	32	0.174396	0.00410654	0.00764906	0.595191	0.227
TRAF3IP2	IVW	29	-0.0959319	0.028308	0.000701832	0.908526	0.859491	0.960359	0.461104	20.9811	28	0.826138	0.00254872	0.0103128	0.806668	0.848
SCGB3A1	IVW	62	0.0460538	0.013624	0.00072397	1.04713	1.01954	1.07547	0.475648	49.6445	61	0.850469	0.00354319	0.00465374	0.449422	0.874
PASK	IVW	31	0.050343	0.0149397	0.000752402	1.05163	1.02128	1.08288	0.494328	29.7199	30	0.480064	0.0179522	0.00749559	0.0233001	0.481
USF2	IVW	9	0.214935	0.0638647	0.000764143	1.23978	1.09391	1.4051	0.502042	8.62663	8	0.374765	0.0133818	0.0217369	0.557618	0.348
CHCHD7	IVW	9	-0.226405	0.0672941	0.000767054	0.797395	0.698862	0.90982	0.503955	2.04022	8	0.979754	0.00787782	0.013492	0.577618	0.979
TMEM189	IVW	17	-0.210018	0.0690603	0.00235735	0.81057	0.707954	0.92806	0.516259	41.1735	16	0.000523466	0.00318004	0.0171157	0.855093	0.002
DNAH6	IVW	23	-0.142687	0.0425266	0.000792936	0.867025	0.797687	0.942391	0.520959	23.2272	22	0.388998	0.0200615	0.0133732	0.148468
RFFL	IVW	17	-0.127523	0.0380293	0.000798579	0.880273	0.817045	0.948394	0.524666	15.8038	16	0.466738	-0.00887993	0.0145829	0.551684	0.52
ZGPAT	IVW	7	-0.17155	0.0513368	0.000832777	0.842358	0.761725	0.931527	0.547134	5.73425	6	0.453608	0.00924093	0.0145368	0.55293	0.565
PGAM1	IVW	11	-0.0772718	0.023229	0.000879388	0.925638	0.88444	0.968756	0.577758	8.74573	10	0.556393	0.000600993	0.0125883	0.962964	0.694
SLC25A34	IVW	34	0.0914943	0.0275603	0.000900869	1.09581	1.03819	1.15663	0.591871	42.6876	33	0.120446	0.0115804	0.00969267	0.240962	0.138
AFAP1	IVW	74	0.0389697	0.0117777	0.000937093	1.03974	1.01601	1.06402	0.61567	102.676	73	0.0125918	0.0108737	0.00590332	0.0695984	0.006
NUDT7	IVW	44	-0.0524294	0.0158477	0.00093854	0.948921	0.919899	0.978859	0.616621	52.7382	43	0.146724	-0.00750461	0.0061876	0.231966	0.172
CALU	IVW	14	-0.144014	0.0435697	0.000948496	0.865875	0.795002	0.943067	0.623162	11.1015	13	0.602316	0.00226001	0.015085	0.883396	0.598
PRDM4	IVW	18	0.121352	0.0367239	0.000951683	1.12902	1.05061	1.21328	0.625256	17.6618	17	0.410468	0.00882794	0.00996026	0.388575	0.481
PIK3IP1	IVW	57	-0.0637375	0.019877	0.00134317	0.938251	0.902401	0.975526	0.635954	50.0785	56	0.697405	0.0110214	0.00604718	0.0738072	0.742
FAS	IVW	23	-0.128009	0.0426632	0.00269585	0.879846	0.809265	0.956582	0.64345	54.0112	22	0.000163894	-0.0248588	0.0119631	0.0501657	<0.001
AHR	IVW	24	-0.126125	0.0384654	0.00104211	0.881505	0.81749	0.950533	0.684664	29.7231	23	0.157516	-0.00625125	0.00951479	0.517993	0.19
SLC40A1	IVW	40	0.0812907	0.0248815	0.00108649	1.08469	1.03306	1.13889	0.713823	41.5706	39	0.359397	0.0149149	0.0118933	0.217481	0.399
TSPO	IVW	24	0.103482	0.0316922	0.00109373	1.10903	1.04223	1.1801	0.718583	25.21	23	0.339549	0.0135377	0.009028	0.147951	0.38
KCTD10	IVW	59	-0.0449091	0.0158274	0.00454791	0.956084	0.92688	0.986209	0.746993	61.8614	58	0.339997	0.0128223	0.00572308	0.0289754	0.368
TMEM43	IVW	8	0.197306	0.0608517	0.00118526	1.21812	1.08116	1.37242	0.778713	5.60497	7	0.586555	0.00485975	0.0193258	0.809846	0.652
SRSF6	IVW	3	0.428541	0.132259	0.0011946	1.53502	1.18449	1.98927	0.784853	0.348181	2	0.840221	0.0348089	0.0716662	0.712153
PLEKHG5	IVW	8	-0.166427	0.0513981	0.00120367	0.846684	0.765545	0.936424	0.790813	5.98351	7	0.541676	-0.00947635	0.0143824	0.534422	0.613
ARPC5	IVW	53	-0.0569592	0.0176418	0.00124379	0.944633	0.912527	0.977867	0.817167	56.8074	52	0.300642	-0.0121457	0.00628591	0.0588965	0.325
HAPLN3	IVW	8	0.320795	0.10686	0.00268213	1.37822	1.11778	1.69934	0.88108	9.52082	7	0.217392	0.0327323	0.0219504	0.186504	0.271
SLC12A4	IVW	7	0.254505	0.0848576	0.00270691	1.28982	1.09219	1.52322	0.88922	7.64254	6	0.265479	-0.0050204	0.0262508	0.855855	0.327
IL7R	IVW	22	-0.118067	0.0412191	0.00417831	0.888636	0.819667	0.963409	0.91505	28.7263	21	0.120728	0.00812338	0.0124782	0.522454
KLKB1	IVW	45	0.0655371	0.020665	0.00151701	1.06773	1.02535	1.11187	0.944325	52.0432	44	0.189367	-0.0100413	0.00708194	0.163434	0.163
AK5	IVW	30	0.0791764	0.024925	0.00149018	1.0824	1.03079	1.13659	0.979051	28.5406	29	0.48917	-0.00456091	0.00745623	0.545677	0.523
COX15	IVW	9	-0.306153	0.119417	0.0103555	0.736274	0.582626	0.930442	1	32.749	8	6.83431e-05	-0.0441187	0.0310554	0.198395	0.001
CXCR2	IVW	18	0.147907	0.0559361	0.00818806	1.15941	1.03901	1.29375	1	39.8521	17	0.00135784	0.032771	0.0180278	0.0878669	0.002
CTSW	IVW	55	-0.0424296	0.0203078	0.036679	0.958458	0.921057	0.997377	1	85.0733	54	0.00443897	-0.00257721	0.00704545	0.715972	0.004
STAG3	IVW	43	-0.0680366	0.0267851	0.0110824	0.934226	0.886446	0.984582	1	69.9936	42	0.00430295	0.000390175	0.00860877	0.96407	0.005
METRNL	IVW	11	0.142067	0.0588107	0.0157061	1.15265	1.02716	1.29348	1	26.4962	10	0.00312709	0.0161322	0.0277687	0.575531	0.007
PTPRN2	IVW	32	0.0521732	0.0219569	0.0174938	1.05356	1.00918	1.09989	1	50.244	31	0.0158386	0.0113982	0.00715353	0.121559	0.01
PI16	IVW	46	-0.0549832	0.0202988	0.00675477	0.946501	0.909583	0.984917	1	66.3819	45	0.0206943	-0.0164056	0.00574561	0.00653597	0.012
MRPL36	IVW	22	0.056892	0.0230688	0.0136562	1.05854	1.01175	1.1075	1	39.5908	21	0.00833614	-0.000255185	0.0122024	0.983523	0.018
PFN2	IVW	55	0.0634072	0.0212766	0.00288117	1.06546	1.02194	1.11083	1	76.4672	54	0.0237938	0.00817202	0.00847222	0.339143	0.02
SWAP70	IVW	29	0.100782	0.0409439	0.0138369	1.10604	1.02074	1.19845	1	45.9939	28	0.0174535	0.00648713	0.0110119	0.560689	0.024
ITGA1	IVW	22	-0.110538	0.0438269	0.0116643	0.895353	0.821652	0.975664	1	36.1016	21	0.0212978	-0.00280778	0.0108285	0.798057	0.024
NIN	IVW	13	0.184194	0.0905481	0.0419301	1.20225	1.00674	1.43572	1	24.0241	12	0.0201879	0.0222715	0.0247724	0.387885	0.027
VPS9D1	IVW	33	0.07106	0.0261008	0.00647859	1.07365	1.0201	1.13	1	50.5204	32	0.0198493	-0.0112861	0.00847624	0.192732	0.03
PDZK1IP1	IVW	47	0.0439073	0.0175058	0.0121362	1.04489	1.00964	1.08136	1	65.8355	46	0.0289841	0.000466513	0.00692397	0.94658	0.038
H1F0	IVW	68	0.0352376	0.014686	0.0164219	1.03587	1.00647	1.06612	1	89.5104	67	0.0345542	0.000556811	0.00650778	0.932075	0.04
STEAP4	IVW	53	-0.0518631	0.0179566	0.00387396	0.949459	0.916624	0.98347	1	71.5637	52	0.037259	-0.00528402	0.00689624	0.447079	0.044
LGALS9	IVW	61	-0.0371584	0.0167968	0.0269504	0.963523	0.932319	0.995772	1	80.8316	60	0.0377899	0.00165744	0.0061732	0.789259	0.045
HSPBAP1	IVW	43	-0.0373876	0.0185034	0.0433231	0.963303	0.928993	0.99888	1	59.2942	42	0.0403043	0.00791458	0.00691548	0.259065	0.046
SUPT3H	IVW	42	0.054504	0.0256356	0.0334945	1.05602	1.00427	1.11043	1	59.3553	41	0.0316996	0.00755556	0.00930877	0.42179	0.048
CDA	IVW	52	0.0342135	0.0171386	0.0459033	1.03481	1.00062	1.07016	1	68.9227	51	0.0479128	0.0125819	0.00623618	0.0490192	0.052
BEGAIN	IVW	45	0.0480285	0.0208345	0.0211532	1.0492	1.00722	1.09293	1	62.1974	44	0.0365867	0.00401672	0.00688525	0.562685	0.055
PNPLA7	IVW	40	0.0451856	0.0187055	0.0157078	1.04622	1.00856	1.08529	1	53.2276	39	0.0640091	0.00977693	0.0078266	0.219235	0.065
GFRA2	IVW	32	0.0753672	0.0271531	0.00550927	1.07828	1.02239	1.13722	1	43.0085	31	0.0741265	0.000424026	0.012659	0.973501	0.065
PPDPF	IVW	45	0.0653694	0.0232777	0.00498129	1.06755	1.01994	1.11739	1	59.3928	44	0.0605311	0.00916455	0.00631204	0.153783	0.066
GMDS	IVW	12	-0.148795	0.0708284	0.0356601	0.861746	0.750048	0.990078	1	19.4032	11	0.0542284	-0.0120181	0.0130518	0.378835	0.068
PCSK5	IVW	44	-0.093283	0.0348277	0.00739719	0.910936	0.850828	0.97529	1	56.7587	43	0.0778234	0.00327504	0.00975989	0.738872	0.07
ARHGAP32	IVW	27	0.0979019	0.0446503	0.0283335	1.10285	1.01044	1.20372	1	36.9519	26	0.0755029	-0.0107847	0.0113389	0.350643	0.072
LST1	IVW	13	-0.0893309	0.0401156	0.0259582	0.914543	0.84539	0.989353	1	20.6801	12	0.0552651	0.0253815	0.0147307	0.112838	0.074
SPTLC2	IVW	44	0.0516496	0.026211	0.0487769	1.05301	1.00028	1.10852	1	58.0354	43	0.0625711	0.00693428	0.00713494	0.336677	0.075
CCND3	IVW	8	-0.275111	0.107894	0.0107776	0.759488	0.614724	0.938344	1	15.8635	7	0.0263928	0.0335906	0.0227871	0.190891	0.078
DOK2	IVW	23	0.0805659	0.0320138	0.0118495	1.0839	1.01798	1.15409	1	32.4788	22	0.0695918	0.00691359	0.0134312	0.612109	0.078
BATF3	IVW	23	0.104614	0.038025	0.00593775	1.11028	1.03054	1.19619	1	32.1853	22	0.0742916	0.00198048	0.0119902	0.870386	0.082
ATP10A	IVW	22	-0.11088	0.0357548	0.00192786	0.895046	0.834469	0.96002	1	30.9908	21	0.0738112	0.0018544	0.0132808	0.890349	0.083
INF2	IVW	19	0.0657285	0.0272136	0.0157231	1.06794	1.01247	1.12645	1	28.9708	18	0.0487374	0.00743373	0.0131429	0.579049	0.084
IL32	IVW	36	-0.0417854	0.0211075	0.0477432	0.959076	0.920208	0.999585	1	49.2322	35	0.0558348	0.00618587	0.00804328	0.44716	0.086
ACSS1	IVW	23	-0.107039	0.0403985	0.00805901	0.89849	0.830091	0.972526	1	31.8941	22	0.0792193	0.0138676	0.0136331	0.320633	0.1
EVI5	IVW	11	0.157967	0.0701952	0.0244236	1.17113	1.02059	1.34387	1	18.059	10	0.0539773	0.0285282	0.012281	0.0452663	0.11
DDO	IVW	31	-0.0623351	0.028475	0.0285883	0.939568	0.888566	0.993497	1	39.8735	30	0.107339	-0.00813106	0.0104956	0.444782	0.12
THAP6	IVW	20	0.0974375	0.0357031	0.00635059	1.10234	1.02784	1.18225	1	26.2404	19	0.123629	-0.0100313	0.0148608	0.508241	0.127
GLUL	IVW	12	0.129222	0.0658759	0.0498099	1.13794	1.0001	1.29478	1	16.79	11	0.114243	-0.00419613	0.0203024	0.840407	0.127
LRRC37A2	IVW	33	-0.0265526	0.012719	0.0368304	0.973797	0.949821	0.998378	1	42.3095	32	0.105096	0.0216085	0.00882134	0.0201511	0.128
DRAM1	IVW	42	0.0467423	0.0209977	0.02601	1.04785	1.0056	1.09188	1	51.0557	41	0.134989	0.0176483	0.00643219	0.00904838	0.133
LMAN2L	IVW	9	-0.214127	0.08458	0.0113525	0.807246	0.683927	0.9528	1	13.9975	8	0.08183	-0.0547642	0.0191701	0.0244511	0.142
PCMT1	IVW	21	0.105012	0.0450329	0.0197067	1.11072	1.01689	1.21322	1	27.6188	20	0.118735	0.0133898	0.0117151	0.267258	0.147
CPNE7	IVW	10	0.218472	0.0738683	0.00310055	1.24417	1.07647	1.438	1	13.9481	9	0.124183	0.0249699	0.012489	0.0805965	0.153
CD8A	IVW	12	-0.160305	0.0665154	0.0159507	0.851884	0.747759	0.970509	1	17.0005	11	0.10786	-0.00716494	0.0175773	0.692139	0.155
PLAU	IVW	12	0.119826	0.0506265	0.0179396	1.1273	1.02081	1.2449	1	17.4015	11	0.0965481	0.0165578	0.0198499	0.423675	0.156
NDUFS8	IVW	37	0.0603162	0.0260426	0.020555	1.06217	1.00932	1.1178	1	43.3582	36	0.186281	0.00641996	0.00854187	0.457323	0.157
SCN9A	IVW	32	-0.0936242	0.0300454	0.00183269	0.910625	0.858548	0.965861	1	38.3033	31	0.171932	-0.000334652	0.0111891	0.976338	0.176
C1QB	IVW	40	0.0699133	0.0225637	0.0019451	1.07242	1.02602	1.12091	1	44.4939	39	0.251503	0.0171523	0.00712285	0.0209964	0.193
COQ5	IVW	71	0.0389361	0.014276	0.00638385	1.0397	1.01102	1.06921	1	81.751	70	0.159121	0.00144279	0.00572113	0.801647	0.196
TNIP3	IVW	7	0.243372	0.101201	0.01618	1.27554	1.04605	1.55539	1	8.71097	6	0.190497	0.0113427	0.0502955	0.830501	0.206
CHPT1	IVW	51	-0.0301551	0.0140282	0.0315871	0.970295	0.94398	0.997344	1	57.8893	50	0.207027	-0.0174002	0.00672587	0.0126991	0.208
SON	IVW	5	-0.290605	0.129639	0.0249841	0.747811	0.580017	0.964146	1	6.8877	4	0.141943	-0.0452953	0.0206549	0.115933	0.209
NFKBIZ	IVW	20	-0.129711	0.0473116	0.00611362	0.878349	0.800562	0.963695	1	24.8149	19	0.166724	0.00754077	0.0114404	0.518153	0.21
ADAR	IVW	8	-0.209534	0.103112	0.0421444	0.810962	0.662567	0.992594	1	9.53073	7	0.216762	-0.0660926	0.0348142	0.1064	0.223
TSPAN3	IVW	50	0.0402006	0.0187087	0.0316534	1.04102	1.00354	1.0799	1	56.6588	49	0.210919	0.0217638	0.00816251	0.0104197	0.225
PSMG3-AS1	IVW	20	-0.0525855	0.0230275	0.0223953	0.948773	0.906903	0.992576	1	22.7447	19	0.248775	-0.0205947	0.00818874	0.0216226	0.227
OSBPL1A	IVW	38	-0.0817692	0.0296837	0.0058749	0.921485	0.869402	0.976687	1	40.3824	37	0.323175	-0.0156055	0.00816296	0.0638948	0.227
ASCC1	IVW	32	0.0700282	0.0264807	0.00818108	1.07254	1.01829	1.12968	1	36.8013	31	0.218048	0.0101311	0.00947448	0.293462	0.251
TMEM30A	IVW	14	0.114536	0.0549733	0.0372068	1.12135	1.00681	1.24893	1	16.7767	13	0.209716	0.00313972	0.0166992	0.854006	0.258
PDE2A	IVW	11	0.161002	0.0802204	0.04475	1.17469	1.00378	1.3747	1	12.6684	10	0.242809	0.00112785	0.0160304	0.945448	0.259
SPATC1	IVW	7	-0.173571	0.0767109	0.0236562	0.840657	0.723305	0.97705	1	8.53449	6	0.2015	-0.049024	0.0265039	0.123598	0.262
BMPR2	IVW	20	-0.108352	0.0343177	0.00159219	0.897311	0.838941	0.959743	1	23.3694	19	0.221464	-0.00459162	0.0150722	0.764134	0.262
DENND6A	IVW	9	0.172868	0.0721397	0.0165618	1.18871	1.03197	1.36925	1	11.348	8	0.18275	-0.0107757	0.0203732	0.613215	0.263
SH3PXD2A	IVW	32	0.0807033	0.0296217	0.00644051	1.08405	1.0229	1.14885	1	36.1988	31	0.238772	0.00320296	0.00956092	0.739952	0.267
EDN3	IVW	11	0.13082	0.0576947	0.0233622	1.13976	1.0179	1.27622	1	13.7223	10	0.186041	-0.0175227	0.0186745	0.372575	0.276
SULT1A2	IVW	31	-0.0658865	0.0207913	0.00152991	0.936237	0.898852	0.975178	1	34.5847	30	0.258064	-0.015511	0.0111217	0.173711	0.279
IL23R	IVW	9	0.196939	0.0793908	0.0131152	1.21767	1.0422	1.42268	1	11.0556	8	0.198568	0.0376337	0.0211221	0.117998	0.28
CDC25B	IVW	26	0.0673939	0.0274457	0.0140674	1.06972	1.01369	1.12884	1	27.5414	25	0.329391	-0.00596393	0.00791912	0.458711	0.282
ISG20	IVW	35	0.0614352	0.0200244	0.00215487	1.06336	1.02244	1.10593	1	37.0145	34	0.331539	0.0169478	0.0110786	0.135605	0.286
RNF187	IVW	18	-0.0842832	0.038598	0.0289906	0.919171	0.852199	0.991406	1	20.1701	17	0.265623	-0.00782189	0.0139829	0.583642	0.289
SDF4	IVW	9	-0.0890989	0.0441767	0.0437084	0.914755	0.838882	0.997491	1	10.4746	8	0.233283	-0.0121275	0.0185556	0.534256	0.29
DEPTOR	IVW	13	-0.13898	0.0546053	0.0109225	0.870246	0.781917	0.968552	1	15.5922	12	0.210635	0.0187299	0.0190558	0.346783	0.294
NOP16	IVW	10	-0.146183	0.0590716	0.0133357	0.864	0.769539	0.970055	1	11.2932	9	0.256143	-0.0222415	0.0124785	0.112541	0.298
ZFP36L1	IVW	13	0.11571	0.0482353	0.0164461	1.12267	1.02139	1.23399	1	12.5657	12	0.401385	0.0148656	0.0113965	0.218729	0.306
RNF10	IVW	34	0.0901244	0.0314642	0.00417867	1.09431	1.02886	1.16392	1	36.63	33	0.30402	-0.0113345	0.00836881	0.185105	0.31
TSFM	IVW	20	-0.0991298	0.0420621	0.0184356	0.905625	0.833959	0.98345	1	23.3361	19	0.222864	-0.00632285	0.0106488	0.560062	0.313
PPP1R9A	IVW	20	-0.0812187	0.0409791	0.0474843	0.921992	0.850834	0.999101	1	21.9908	19	0.284716	-0.0023456	0.0133057	0.862038	0.317
LGALS9B	IVW	39	-0.0236413	0.0107365	0.0276686	0.976636	0.956299	0.997406	1	43.3024	38	0.255349	-0.00247098	0.00744376	0.741798	0.322
MBLAC1	IVW	5	-0.269002	0.122799	0.0284812	0.764142	0.600684	0.972081	1	4.84915	4	0.303129	-0.0317625	0.0236991	0.272631	0.324
TELO2	IVW	11	0.141555	0.0621671	0.0227854	1.15206	1.0199	1.30135	1	10.9191	10	0.363859	-0.00585715	0.0171481	0.740519	0.336
KLF7	IVW	5	0.37734	0.141843	0.00780819	1.4584	1.10443	1.92582	1	5.2348	4	0.264042	-0.0278616	0.0346929	0.480658	0.341
ZNHIT6	IVW	29	0.068787	0.0298919	0.0213806	1.07121	1.01025	1.13584	1	30.4439	28	0.342316	0.00412588	0.0093393	0.66217	0.345
RASSF6	IVW	4	0.210494	0.0993524	0.0341189	1.23429	1.01589	1.49964	1	4.65023	3	0.199276	0.014131	0.0255083	0.635265	0.347
ZFAS1	IVW	15	-0.0697603	0.0349858	0.0461566	0.932617	0.870809	0.998813	1	15.9808	14	0.314546	-0.00711358	0.0119733	0.562629	0.348
MAP3K6	IVW	32	0.065144	0.0246549	0.00823617	1.06731	1.01696	1.12016	1	35.2064	31	0.275696	-0.00670506	0.00645072	0.306911	0.349
ZNF24	IVW	13	0.141864	0.0556503	0.0107967	1.15242	1.03333	1.28523	1	14.2894	12	0.282609	0.0195623	0.0184352	0.311369	0.349
EPHA1-AS1	IVW	31	-0.0379708	0.0125377	0.00245749	0.962741	0.939371	0.986692	1	31.7069	30	0.38128	0.0137478	0.00983998	0.172972	0.364
NKTR	IVW	21	-0.0872235	0.0343115	0.0110185	0.916472	0.856866	0.980225	1	20.5036	20	0.426847	-0.0230479	0.0104021	0.0391211	0.369
IGSF10	IVW	5	0.229674	0.0873483	0.00855355	1.25819	1.06021	1.49313	1	5.08579	4	0.278607	0.0382494	0.020579	0.160043	0.374
SSC5D	IVW	5	0.168196	0.0665902	0.0115421	1.18317	1.0384	1.34812	1	4.37404	4	0.357745	0.0328223	0.0205622	0.208709	0.374
PDGFD	IVW	17	0.0924854	0.0448607	0.0392444	1.0969	1.00457	1.19771	1	17.962	16	0.326126	-0.00749107	0.00921186	0.428824	0.375
OCLN	IVW	6	0.138723	0.0575378	0.0159094	1.14881	1.02629	1.28595	1	5.21168	5	0.390596	-0.0265752	0.0147102	0.145123	0.376
HLA-DQB2	IVW	15	-0.0442336	0.0190546	0.0202646	0.95673	0.921658	0.993137	1	17.0965	14	0.251074	-0.00413077	0.00968893	0.676836	0.377
CLCF1	IVW	6	0.25844	0.0992871	0.00924243	1.29491	1.06592	1.57309	1	6.25595	5	0.282105	0.00740319	0.0241945	0.774879	0.377
CD302	IVW	41	0.0575987	0.0237891	0.0154683	1.05929	1.01103	1.10985	1	41.8358	40	0.391068	-0.00587631	0.00806312	0.470485	0.393
BACH2	IVW	9	0.185029	0.0723275	0.0105211	1.20325	1.04422	1.38651	1	9.6468	8	0.290696	-0.00265346	0.0137876	0.852851	0.395
AEBP1	IVW	16	-0.140742	0.0461088	0.00227027	0.868713	0.793648	0.950879	1	14.6796	15	0.474729	0.0171037	0.0139639	0.24084	0.396
PCSK7	IVW	35	-0.0718541	0.0268197	0.00738096	0.930667	0.883008	0.980897	1	36.2265	34	0.365104	0.00893806	0.00818946	0.282997	0.398
CCDC12	IVW	5	0.177089	0.0567026	0.00178942	1.19374	1.06818	1.33406	1	5.67389	4	0.224862	0.0197078	0.0141093	0.25687	0.403
C11orf21	IVW	34	-0.0317395	0.0159973	0.0472498	0.968759	0.938855	0.999615	1	35.2937	33	0.360261	-0.00498948	0.00713462	0.489396	0.408
FAM89B	IVW	16	0.0923246	0.04562	0.0429932	1.09672	1.00291	1.1993	1	16.2454	15	0.365935	-0.016345	0.008574	0.0773428	0.415
PHGDH	IVW	31	-0.0655642	0.0217953	0.00262813	0.936539	0.897374	0.977414	1	31.371	30	0.397338	-0.0062694	0.00653481	0.345296	0.419
ADAT2	IVW	9	-0.100722	0.0397825	0.0113471	0.904184	0.83636	0.977508	1	9.44175	8	0.30641	-0.0205673	0.0154606	0.22512	0.421
ICOS	IVW	8	-0.174775	0.081656	0.0323238	0.839646	0.715466	0.985379	1	7.80417	7	0.350179	-0.0205376	0.0211337	0.368683	0.421
GSTA4	IVW	10	0.122915	0.059632	0.0392813	1.13079	1.00605	1.27099	1	10.0424	9	0.347066	-0.0238786	0.0154834	0.161595	0.426
S1PR1	IVW	4	0.266001	0.127777	0.0373641	1.30474	1.01568	1.67606	1	4.10194	3	0.250665	-0.0112931	0.0516921	0.84733	0.427
CSGALNACT1	IVW	75	-0.0300509	0.0128495	0.0193514	0.970396	0.946262	0.995146	1	75.2854	74	0.436517	-0.00627305	0.0051431	0.226504	0.43
GPX7	IVW	55	-0.0460353	0.0163236	0.00479994	0.955008	0.924937	0.986057	1	56.0166	54	0.399092	-0.00529412	0.00824515	0.523583	0.43
CTNNB1	IVW	18	0.0752288	0.0347665	0.0304771	1.07813	1.00711	1.15416	1	18.9194	17	0.333181	0.000396739	0.0125614	0.975194	0.433
CLPP	IVW	4	-0.179647	0.0724854	0.0131979	0.835566	0.724903	0.963122	1	2.8027	3	0.423056	-0.0149908	0.0136203	0.385826	0.435
XPC	IVW	6	0.193253	0.0834252	0.0205323	1.21319	1.03019	1.4287	1	4.95534	5	0.421355	0.000160506	0.0215421	0.994412	0.442
TRIB3	IVW	38	0.0383608	0.0181844	0.0348977	1.03911	1.00272	1.07681	1	38.0788	37	0.420105	0.00702898	0.00610732	0.257356	0.447
ESM1	IVW	6	0.172822	0.073309	0.018401	1.18865	1.02957	1.37233	1	5.201	5	0.391845	0.0379695	0.0234851	0.18124	0.453
TNFRSF25	IVW	5	-0.218668	0.0746221	0.00338597	0.803589	0.694247	0.930151	1	3.38977	4	0.494835	-0.0330971	0.0190555	0.180806	0.455
TOX	IVW	18	0.107031	0.0531291	0.0439514	1.11297	1.0029	1.23512	1	17.9216	17	0.393805	-0.00991627	0.0110714	0.383707	0.456
HKDC1	IVW	44	-0.0411099	0.0197016	0.0369218	0.959724	0.92337	0.997508	1	43.0453	43	0.469375	0.0113022	0.0062124	0.076001	0.459
CKS2	IVW	17	-0.0988569	0.0342099	0.00385587	0.905872	0.847124	0.968695	1	15.9328	16	0.457661	-0.0123525	0.00928449	0.203245	0.461
MLF1	IVW	6	-0.171043	0.0570106	0.00269802	0.842785	0.753683	0.942422	1	4.53767	5	0.474859	-0.0182799	0.0164246	0.328098	0.479
FAM153A	IVW	30	-0.0327952	0.0136646	0.0163943	0.967737	0.942162	0.994005	1	29.3656	29	0.446152	-0.0115777	0.00958668	0.237271	0.483
CDK5R1	IVW	73	0.0325966	0.0138433	0.0185388	1.03313	1.00548	1.06155	1	72.3267	72	0.467023	0.00683787	0.00505724	0.180637	0.484
B3GNT8	IVW	5	-0.251266	0.105876	0.0176348	0.777816	0.632052	0.957195	1	4.11119	4	0.391167	-0.0103828	0.028849	0.742765	0.485
LTBP4	IVW	18	0.101011	0.0398989	0.0113519	1.10629	1.02307	1.19628	1	16.9706	17	0.456357	-0.000514036	0.0106417	0.962072	0.49
RFPL3S	IVW	8	0.116646	0.0441729	0.00827435	1.12372	1.03052	1.22535	1	5.95818	7	0.544641	0.0133248	0.0121753	0.315752	0.492
SEL1L3	IVW	20	0.0851372	0.0364838	0.0196187	1.08887	1.01372	1.16958	1	18.7755	19	0.471318	-0.00499841	0.0125269	0.694576	0.492
CORO6	IVW	6	-0.218235	0.0976807	0.0254718	0.803936	0.663856	0.973574	1	5.75668	5	0.33062	-0.00253228	0.034901	0.945643	0.492
SLC29A1	IVW	8	-0.178656	0.0753675	0.0177657	0.836394	0.721534	0.969538	1	6.71769	7	0.458853	-0.0121845	0.0168578	0.49701	0.493
TNXB	IVW	23	-0.0572719	0.0184777	0.00193837	0.944337	0.910749	0.979164	1	22.1308	22	0.452106	-0.00436668	0.0111632	0.699615	0.495
FLT3	IVW	4	-0.282781	0.112632	0.0120505	0.753685	0.604388	0.939862	1	2.62779	3	0.452638	-0.0038299	0.0374787	0.92793	0.501
CSRNP1	IVW	6	0.236697	0.0967109	0.0143863	1.26706	1.04827	1.5315	1	4.13351	5	0.530358	0.00705607	0.0217153	0.761515	0.503
VCAM1	IVW	10	-0.119697	0.0477139	0.0121195	0.887189	0.807981	0.974162	1	9.21054	9	0.418071	-0.0078338	0.0165161	0.647954	0.514
CPSF3	IVW	4	-0.240757	0.0953984	0.0116125	0.786032	0.651982	0.947644	1	2.12971	3	0.545927	-0.0240678	0.0217267	0.383354	0.516
HECW2	IVW	13	0.13157	0.0453863	0.00374491	1.14062	1.04353	1.24673	1	12.3104	12	0.421084	0.0092254	0.0157033	0.568743	0.521
TGM2	IVW	4	-0.256165	0.103007	0.0128876	0.774014	0.63251	0.947176	1	2.41155	3	0.491489	-0.0460756	0.0613784	0.531147	0.525
TUFT1	IVW	6	-0.245244	0.0956452	0.0103442	0.782513	0.648749	0.943858	1	4.50677	5	0.478978	0.000150938	0.0281941	0.995985	0.525
GNA15	IVW	7	0.16473	0.0722467	0.0226016	1.17907	1.0234	1.35844	1	5.89976	6	0.434513	-0.0323387	0.0345638	0.392418	0.531
AVEN	IVW	7	0.195185	0.075354	0.00959082	1.21554	1.04864	1.409	1	5.23068	6	0.514586	0.0366092	0.0215418	0.149983	0.537
CCL4L2	IVW	12	0.0434934	0.021548	0.0435454	1.04445	1.00126	1.08951	1	10.2339	11	0.509475	-0.00274846	0.0195231	0.890839	0.539
CD320	IVW	26	-0.0828087	0.0339471	0.0147139	0.920527	0.861272	0.983859	1	24.1831	25	0.508817	-0.000907614	0.00921721	0.922377	0.54
ZG16B	IVW	22	0.0564568	0.0275406	0.0403699	1.05808	1.00248	1.11677	1	20.4905	21	0.490411	-0.00504585	0.00992547	0.616753	0.546
SLC25A24	IVW	43	-0.0684906	0.0235273	0.00360137	0.933802	0.891719	0.977871	1	40.6183	42	0.53165	0.0035664	0.00838274	0.672736	0.549
SOD2	IVW	27	0.0658302	0.0221446	0.00295156	1.06805	1.02268	1.11542	1	25.4784	26	0.492044	-0.00274983	0.00526609	0.606144	0.55
PAK1	IVW	17	0.0833752	0.0412699	0.0433581	1.08695	1.00249	1.17853	1	15.9364	16	0.457412	0.0125992	0.0109216	0.266711	0.551
SLC37A1	IVW	23	0.0966256	0.0455022	0.033709	1.10145	1.00747	1.20419	1	21.1078	22	0.514087	0.0126835	0.0104944	0.240253	0.555
TOMM22	IVW	5	0.257703	0.108543	0.0175865	1.29395	1.04599	1.60071	1	3.21727	4	0.522146	-0.0457085	0.0611332	0.508921	0.557
ZNF717	IVW	15	-0.0512334	0.0221357	0.0206399	0.950057	0.909719	0.992183	1	12.8745	14	0.536432	-0.00138806	0.0131619	0.917621	0.56
VIT	IVW	17	-0.078394	0.0392431	0.0457546	0.9246	0.856149	0.998524	1	15.6632	16	0.476701	-0.00349672	0.0138941	0.804712	0.571
NBEA	IVW	5	-0.280092	0.140738	0.046573	0.755714	0.573533	0.995764	1	3.40636	4	0.492258	0.0479977	0.0508346	0.414728	0.572
LMO4	IVW	9	-0.170927	0.0713759	0.0166323	0.842884	0.732843	0.969447	1	6.54406	8	0.586525	-0.0394956	0.0256953	0.168158	0.573
RGCC	IVW	14	-0.110785	0.0452626	0.0143811	0.895131	0.819141	0.978172	1	10.6451	13	0.640521	-0.0166399	0.0133998	0.238035	0.574
TMEM51	IVW	45	-0.0358982	0.0134821	0.00775286	0.964739	0.939579	0.990572	1	42.6119	44	0.531175	0.00373125	0.00538916	0.492432	0.574
GZMK	IVW	11	0.114329	0.0576601	0.0473886	1.12112	1.00132	1.25526	1	9.55558	10	0.480309	-0.0117521	0.0181802	0.53414	0.582
CADM1	IVW	10	0.119573	0.0576044	0.0379167	1.12701	1.00669	1.26172	1	7.90737	9	0.543507	0.00668969	0.0127839	0.614954	0.582
C17orf107	IVW	7	0.095195	0.0479523	0.0471218	1.09987	1.00121	1.20826	1	6.27426	6	0.393179	0.00631833	0.0139981	0.670625	0.582
C10orf25	IVW	4	-0.278392	0.12517	0.0261404	0.757	0.592311	0.967481	1	1.66049	3	0.645754	-0.0365993	0.0538405	0.566777	0.584
KIF3A	IVW	4	0.309181	0.102687	0.00260465	1.36231	1.11395	1.66604	1	3.26364	3	0.352735	0.0178486	0.0202336	0.470759	0.585
ICMT	IVW	7	-0.0971995	0.0491169	0.0478224	0.907375	0.824096	0.99907	1	4.42189	6	0.61978	-0.0225941	0.0174029	0.250842	0.593
LYVE1	IVW	9	0.159835	0.0573388	0.00531082	1.17332	1.04859	1.31287	1	7.29991	8	0.504647	0.0102741	0.019453	0.613719	0.596
KIFC2	IVW	9	-0.0758302	0.0356609	0.0334678	0.926974	0.864395	0.994083	1	6.2131	8	0.623375	-0.013018	0.00885308	0.184905	0.597
FAM118A	IVW	56	-0.0259445	0.00974842	0.00778148	0.974389	0.955948	0.993186	1	52.132	55	0.584906	-0.0063897	0.00450187	0.161547	0.607
PRKRIP1	IVW	21	0.0712705	0.0268879	0.00803356	1.07387	1.01874	1.13198	1	18.6833	20	0.542492	-0.00355087	0.00814438	0.667757	0.607
CERK	IVW	29	-0.0792424	0.027381	0.0038029	0.923816	0.875545	0.974749	1	25.266	28	0.613321	-0.0152567	0.00897478	0.100634	0.608
ZNF701	IVW	18	0.0840868	0.0313857	0.00738107	1.08772	1.02283	1.15674	1	14.6211	17	0.622755	0.0127294	0.0111658	0.271054	0.609
C3orf58	IVW	6	-0.197768	0.0683093	0.00378933	0.82056	0.717735	0.938116	1	2.73654	5	0.740524	-0.0137992	0.0222418	0.568584	0.609
SERPINB1	IVW	21	0.0855204	0.0329327	0.00940912	1.08928	1.02119	1.16191	1	19.093	20	0.515792	-0.00267933	0.00833745	0.751446	0.611
LYZ	IVW	92	-0.0299487	0.0115712	0.00964734	0.970495	0.948733	0.992757	1	87.7461	91	0.577124	3.33427e-05	0.00465017	0.994295	0.612
PARP4	IVW	23	-0.064122	0.0233219	0.00596982	0.937891	0.895984	0.981757	1	18.951	22	0.648355	-0.0137473	0.00963895	0.168502	0.613
IGKV2-29	IVW	6	0.0581098	0.0212376	0.00621566	1.05983	1.01662	1.10488	1	4.31971	5	0.504361	0.0302448	0.021304	0.228717	0.616
ZNF280D	IVW	4	0.323526	0.110744	0.00348483	1.38199	1.11234	1.71701	1	1.78887	3	0.617359	0.0142624	0.0193378	0.537586	0.619
RBPMS	IVW	7	-0.169271	0.0778281	0.0296353	0.84428	0.724833	0.983411	1	5.04531	6	0.538015	0.00995747	0.0191187	0.624724	0.619
FIG4	IVW	20	0.111499	0.0419785	0.00790508	1.11795	1.02965	1.21383	1	17.4972	19	0.556221	0.00223627	0.0116495	0.849921	0.624
MRFAP1	IVW	6	0.231741	0.0846871	0.00621076	1.26079	1.06796	1.48844	1	3.38612	5	0.640685	-0.00481446	0.0177485	0.799614	0.63
CHST2	IVW	8	0.168851	0.0807112	0.0364355	1.18394	1.01071	1.38686	1	5.9279	7	0.548193	0.0282224	0.0256891	0.314053	0.636
SH3BP1	IVW	22	-0.0632817	0.0300111	0.0349782	0.938679	0.885057	0.99555	1	19.2218	21	0.570917	0.00840246	0.00857091	0.338626	0.636
TRAF3	IVW	15	0.100768	0.0470874	0.0323532	1.10602	1.00851	1.21295	1	12.3163	14	0.58092	-0.00214415	0.0152397	0.890268	0.636
CHRNE	IVW	7	0.115775	0.0543043	0.03301	1.12274	1.00938	1.24884	1	5.67321	6	0.460774	0.0129778	0.0120136	0.329357	0.64
GINS2	IVW	19	-0.0747171	0.033492	0.0256882	0.928006	0.869044	0.990968	1	16.1394	18	0.582817	0.011875	0.0101983	0.260338	0.641
DPM2	IVW	7	-0.198594	0.0809327	0.014135	0.819883	0.699617	0.960822	1	4.20806	6	0.648544	-0.0165703	0.0287191	0.588956	0.642
RHOH	IVW	5	-0.263686	0.111008	0.0175305	0.768215	0.618004	0.954936	1	2.63651	4	0.62037	-0.0362901	0.0303893	0.318223	0.646
SLC41A1	IVW	20	-0.121011	0.0418273	0.00381449	0.886024	0.816284	0.961722	1	15.6235	19	0.682229	0.00437493	0.0152578	0.777591	0.648
CELSR3	IVW	6	-0.12489	0.0581567	0.0317549	0.882594	0.787511	0.989156	1	2.88234	5	0.718119	-0.0170195	0.0140238	0.291651	0.651
AASS	IVW	16	-0.086967	0.0421511	0.0390916	0.916707	0.844017	0.995659	1	13.0208	15	0.600688	-0.000766458	0.0100265	0.940148	0.654
ITGA6	IVW	4	-0.197288	0.100195	0.0489486	0.820954	0.674576	0.999095	1	2.07597	3	0.55679	-0.0222294	0.0189787	0.362143	0.656
MLST8	IVW	16	-0.0813448	0.033242	0.014403	0.921876	0.863727	0.98394	1	12.5949	15	0.633553	0.0219837	0.0178818	0.239189	0.662
ARHGEF40	IVW	6	0.172359	0.0645809	0.00761041	1.1881	1.04684	1.34843	1	3.8689	5	0.568441	0.0144238	0.0145541	0.377764	0.664
FCGRT	IVW	9	-0.149827	0.0518021	0.00382438	0.860857	0.777743	0.952853	1	5.29181	8	0.725981	0.0152795	0.0132852	0.287867	0.665
PLA2G6	IVW	10	-0.162062	0.0642917	0.0117111	0.850388	0.749706	0.964592	1	6.93769	9	0.643607	0.0270165	0.016071	0.131255	0.67
ZFP30	IVW	26	-0.0603517	0.0299895	0.0441748	0.941433	0.887691	0.998429	1	22.2199	25	0.623014	0.0106904	0.00898751	0.245888	0.676
PAQR4	IVW	7	0.0706728	0.0308415	0.0219355	1.07323	1.01028	1.14011	1	3.25713	6	0.775952	-0.00261421	0.0102483	0.808815	0.676
PHLDA2	IVW	9	0.119277	0.0556498	0.032085	1.12668	1.01026	1.25653	1	6.0205	8	0.644935	-0.00443173	0.0194155	0.82597	0.676
MACF1	IVW	26	0.074821	0.0236198	0.00153639	1.07769	1.02894	1.12876	1	21.8354	25	0.645228	0.00171726	0.00939995	0.856577	0.677
CD63	IVW	9	-0.156419	0.0715658	0.0288402	0.855201	0.743276	0.98398	1	5.98096	8	0.649365	0.0259414	0.0228813	0.294234	0.68
ATP8A2	IVW	6	-0.228293	0.0888617	0.0101967	0.795891	0.668672	0.947314	1	2.09188	5	0.836291	-0.0316147	0.0235503	0.250581	0.682
ST8SIA1	IVW	15	-0.141884	0.0626051	0.0234309	0.867722	0.76752	0.981005	1	10.9119	14	0.692944	0.0239243	0.0127241	0.0826682	0.688
ZNF124	IVW	26	0.102419	0.0338831	0.00250512	1.10785	1.03666	1.18392	1	20.9591	25	0.694886	0.00669909	0.00843437	0.434827	0.688
DDX31	IVW	23	0.0605123	0.029857	0.042689	1.06238	1.00199	1.12641	1	18.8595	22	0.653986	0.009188	0.00876637	0.306508	0.689
UBE2H	IVW	4	0.320238	0.110398	0.00372247	1.37746	1.10944	1.71021	1	1.49244	3	0.684017	0.0461134	0.0444989	0.408936	0.691
URGCP	IVW	8	-0.187906	0.0655787	0.00416546	0.828692	0.728738	0.942356	1	4.97959	7	0.662454	-0.01024	0.0138219	0.486751	0.691
MAX	IVW	17	0.0851255	0.0410212	0.0379716	1.08885	1.00474	1.18001	1	13.5739	16	0.630427	0.0139203	0.0120749	0.267022	0.692
PES1	IVW	7	-0.173306	0.0676867	0.0104546	0.84088	0.736407	0.960174	1	3.62408	6	0.727395	0.0150103	0.0154213	0.375085	0.693
PLEC	IVW	16	-0.076096	0.0329752	0.0210172	0.926727	0.868726	0.988601	1	12.7037	15	0.625174	-0.0210639	0.0152395	0.188571	0.697
NMUR1	IVW	9	-0.132234	0.0580217	0.0226649	0.876136	0.781957	0.981659	1	6.08382	8	0.637843	0.0037866	0.0155734	0.814864	0.705
CD274	IVW	5	-0.19392	0.070323	0.00582338	0.823724	0.717664	0.945457	1	2.84628	4	0.583871	-0.016945	0.0153356	0.34984	0.706
ZNF585B	IVW	5	0.115651	0.053501	0.0306443	1.1226	1.01085	1.24672	1	2.71423	4	0.606728	0.00689151	0.0167244	0.707967	0.708
ABCB9	IVW	23	-0.0719339	0.0355833	0.0432212	0.930592	0.867901	0.997812	1	18.6523	22	0.666686	-0.00442747	0.0102661	0.670667	0.709
CALM1	IVW	9	-0.145653	0.0496759	0.00336712	0.864458	0.784258	0.952859	1	6.10059	8	0.635966	-0.00869361	0.0162137	0.608437	0.721
CDC14A	IVW	43	-0.054458	0.0195231	0.00528046	0.946998	0.911446	0.983938	1	35.5037	42	0.750239	-0.014869	0.0094312	0.12258	0.726
SOCS2	IVW	23	-0.154786	0.0488887	0.001545	0.856598	0.778327	0.94274	1	17.4314	22	0.739118	0.00231702	0.0124499	0.854147	0.733
USP44	IVW	18	-0.11294	0.0413221	0.00627295	0.893204	0.823714	0.968556	1	12.518	17	0.767807	-0.00441458	0.0116038	0.70862	0.737
VAMP4	IVW	7	0.13601	0.0681859	0.0460767	1.14569	1.00237	1.30951	1	3.15831	6	0.788731	-0.0211488	0.014602	0.207185	0.741
ANAPC15	IVW	5	-0.10639	0.0510494	0.0371551	0.899074	0.81347	0.993687	1	1.73851	4	0.783711	-0.0272814	0.0384354	0.529025	0.742
BNIPL	IVW	27	0.0570298	0.0281349	0.0426613	1.05869	1.00189	1.11871	1	21.2049	26	0.731313	-0.00300108	0.00819191	0.717189	0.744
ADCK1	IVW	53	0.0313472	0.0139744	0.0248844	1.03184	1.00397	1.0605	1	44.1102	52	0.773483	0.00190968	0.00415001	0.647356	0.746
ZNF493	IVW	42	-0.0488579	0.0199043	0.0141024	0.952316	0.91588	0.990203	1	35.3148	41	0.720676	0.00691735	0.0071706	0.340501	0.747
GPX3	IVW	15	-0.116364	0.0437467	0.00781541	0.890151	0.817007	0.969844	1	10.6907	14	0.710148	0.0083418	0.0123307	0.510577	0.753
ACACB	IVW	45	-0.0522565	0.0192238	0.00656129	0.949085	0.913991	0.985528	1	37.4863	44	0.745332	-0.00234536	0.00618985	0.706623	0.753
GADD45B	IVW	17	0.130033	0.0434956	0.0027938	1.13887	1.0458	1.24021	1	12.2892	16	0.723844	-5.89383e-05	0.00888318	0.994794	0.759
PXDN	IVW	50	0.0302023	0.0150414	0.0446487	1.03066	1.00072	1.0615	1	41.7751	49	0.758308	-0.00880624	0.00645974	0.179165	0.769
ERAP1	IVW	19	0.0777235	0.0357813	0.0298421	1.08082	1.00762	1.15934	1	13.7854	18	0.742971	0.00914187	0.0132194	0.498557	0.769
AFF3	IVW	27	-0.0804343	0.029281	0.00601462	0.922716	0.871251	0.97722	1	19.8725	26	0.797559	-0.00289413	0.0112787	0.799587	0.776
ESPN	IVW	19	0.07136	0.0270518	0.00834216	1.07397	1.01851	1.13245	1	13.2838	18	0.774443	0.00856429	0.0100166	0.404433	0.777
NDN	IVW	24	-0.0687616	0.0280879	0.0143618	0.933549	0.883544	0.986384	1	18.4042	23	0.735211	0.00300733	0.00990862	0.764356	0.777
RPA1	IVW	37	0.045055	0.0197962	0.0228495	1.04609	1.00627	1.08747	1	28.7317	36	0.800126	0.00229937	0.00628425	0.716646	0.783
SFRP2	IVW	10	-0.150911	0.0666216	0.0235004	0.859924	0.754659	0.979872	1	5.91919	9	0.747978	-0.0134567	0.015842	0.420331	0.791
SLFN5	IVW	49	0.0427602	0.0183334	0.0196814	1.04369	1.00685	1.08187	1	40.672	48	0.764468	-0.00136634	0.00627056	0.828453	0.796
CCDC149	IVW	16	-0.128517	0.0419383	0.00218076	0.879398	0.810004	0.954738	1	9.93036	15	0.824097	-0.00676286	0.0115231	0.566618	0.797
SH2D4A	IVW	6	-0.223321	0.111306	0.0448173	0.799858	0.643084	0.994853	1	2.44683	5	0.78448	-0.00703566	0.0194299	0.735593	0.797
SYT11	IVW	12	0.169119	0.060498	0.00518286	1.18426	1.05184	1.33335	1	7.44091	11	0.762337	-0.00622228	0.0162387	0.709608	0.798
ASRGL1	IVW	25	-0.0505229	0.0225505	0.0250629	0.950732	0.909626	0.993696	1	18.8722	24	0.75877	-0.0132752	0.00863531	0.137861	0.8
HELLS	IVW	35	0.059598	0.0284432	0.036141	1.06141	1.00386	1.12226	1	26.7542	34	0.807235	0.00808378	0.0101504	0.431493	0.803
ITM2B	IVW	19	0.0804318	0.0363474	0.0269073	1.08375	1.00923	1.16378	1	13.5443	18	0.758276	-0.000420432	0.0092118	0.964129	0.804
CRY1	IVW	7	0.211567	0.0892939	0.0178204	1.23561	1.03723	1.47194	1	2.85082	6	0.827324	0.0197559	0.024046	0.4487	0.805
GCHFR	IVW	20	0.085259	0.0349692	0.014764	1.089	1.01686	1.16626	1	13.9347	19	0.787487	0.00123752	0.010003	0.902912	0.805
FUT8	IVW	24	0.0672561	0.0282805	0.0173986	1.06957	1.0119	1.13053	1	17.4283	23	0.787721	0.0270773	0.0142607	0.0707943	0.807
ROCK2	IVW	9	0.170919	0.0577531	0.00308159	1.18639	1.05942	1.32859	1	4.38611	8	0.820717	0.00774179	0.0121261	0.543501	0.814
CARD8	IVW	68	0.0320747	0.012846	0.0125296	1.03259	1.00692	1.05892	1	57.2387	67	0.79665	0.00622816	0.00590621	0.295495	0.816
SLC39A4	IVW	4	-0.164398	0.0537051	0.00220506	0.848404	0.763639	0.942578	1	1.12751	3	0.770438	-0.0076056	0.0189645	0.727176	0.822
ZFP37	IVW	9	0.0967599	0.0455066	0.0334797	1.1016	1.0076	1.20437	1	3.92552	8	0.86378	-0.0130964	0.0143253	0.391008	0.827
WDYHV1	IVW	54	0.0547407	0.0186104	0.0032673	1.05627	1.01843	1.09551	1	44.6733	53	0.785173	-0.00543422	0.00652915	0.409045	0.828
PHYH	IVW	41	-0.0592586	0.0255362	0.0203102	0.942463	0.896453	0.990835	1	31.8003	40	0.819162	-0.0022575	0.00733336	0.759843	0.829
VAMP8	IVW	37	0.043665	0.0216617	0.0438241	1.04463	1.00121	1.08994	1	28.3638	36	0.813985	-0.00245917	0.00753491	0.746088	0.838
MRPS31	IVW	5	0.26099	0.101392	0.0100506	1.29822	1.06424	1.58363	1	1.33757	4	0.85497	-0.0136773	0.0325662	0.702762	0.844
PIGN	IVW	69	-0.0386061	0.0131809	0.00340112	0.96213	0.937592	0.98731	1	57.0966	68	0.824381	0.0019871	0.00482581	0.681826	0.849
NME8	IVW	33	-0.0537783	0.020146	0.00759813	0.947642	0.910952	0.98581	1	23.6417	32	0.85709	0.000596923	0.00766921	0.938461	0.849
ACTN1	IVW	7	-0.238463	0.0832349	0.00417094	0.787838	0.669246	0.927445	1	2.81992	6	0.831086	-0.0303533	0.0212317	0.212214	0.85
MT1X	IVW	36	0.0539993	0.0238888	0.0237939	1.05548	1.0072	1.10608	1	26.5758	35	0.846096	0.00459102	0.00593995	0.444918	0.853
FBXO32	IVW	14	0.0931228	0.0473947	0.0494332	1.0976	1.00023	1.20444	1	6.51723	13	0.92529	-0.0101726	0.0124845	0.431049	0.854
DYSF	IVW	9	-0.143221	0.064906	0.0273433	0.866563	0.763046	0.984123	1	3.89437	8	0.866526	-0.00997598	0.0171965	0.580022	0.855
IL18R1	IVW	35	-0.050554	0.0226597	0.0256807	0.950703	0.909403	0.993878	1	26.6092	34	0.812842	-0.000385002	0.00761928	0.960005	0.863
SUCLG2	IVW	53	0.0410742	0.0184546	0.0260349	1.04193	1.00492	1.08031	1	40.4832	52	0.876718	0.00968363	0.00799698	0.231511	0.868
MOB3B	IVW	4	0.337946	0.120992	0.00522005	1.40206	1.10606	1.77729	1	0.853993	3	0.836514	-0.00181731	0.0207331	0.938139	0.87
SAV1	IVW	13	0.0952901	0.045224	0.0351115	1.09998	1.00667	1.20193	1	7.27273	12	0.839076	0.00078909	0.0143707	0.957195	0.87
SPECC1	IVW	11	0.0981801	0.0385454	0.0108613	1.10316	1.02289	1.18973	1	5.49572	10	0.855704	-0.00259752	0.0114974	0.826309	0.881
TSPAN32	IVW	23	-0.0579518	0.0242643	0.0169239	0.943695	0.899866	0.98966	1	14.4925	22	0.883084	-0.0153149	0.0100553	0.142659	0.882
TLE4	IVW	9	-0.192351	0.0660989	0.00361371	0.825017	0.724767	0.939134	1	3.66047	8	0.886385	0.0246777	0.0197066	0.250692	0.888
HMGN3	IVW	7	0.205131	0.0976624	0.0356927	1.22769	1.01381	1.48669	1	2.64889	6	0.851447	0.0115907	0.017827	0.544266	0.889
MRPL2	IVW	14	-0.121157	0.0457667	0.00811419	0.885894	0.809887	0.969035	1	7.45651	13	0.87712	-0.0209352	0.0172702	0.248756	0.891
CLEC11A	IVW	10	0.0902214	0.0324611	0.0054464	1.09442	1.02695	1.16631	1	4.48722	9	0.876527	0.00142625	0.00909973	0.879336	0.9
SH3YL1	IVW	64	0.0258426	0.011602	0.0259185	1.02618	1.00311	1.04978	1	50.4206	63	0.87387	-0.00269467	0.00560479	0.632365	0.901
ACVR2A	IVW	15	-0.0892997	0.0454064	0.0492204	0.914571	0.836694	0.999697	1	8.52306	14	0.860338	-0.00998333	0.0137422	0.480427	0.903
DCAF4	IVW	69	0.031721	0.0125291	0.0113485	1.03223	1.00719	1.05789	1	52.5177	68	0.917116	0.00526702	0.00586471	0.372355	0.913
ZSWIM7	IVW	67	-0.0206608	0.00906277	0.0226229	0.979551	0.962305	0.997106	1	51.3451	66	0.907455	0.00343914	0.00476296	0.472848	0.914
TPST2	IVW	9	0.207526	0.0672966	0.00204415	1.23063	1.07856	1.40414	1	3.185	8	0.922217	0.00326899	0.0165106	0.848678	0.915
CLTB	IVW	44	-0.057928	0.0236257	0.0142102	0.943718	0.901014	0.988446	1	30.4559	43	0.924862	-0.000279854	0.00807244	0.972509	0.92
F2R	IVW	20	-0.0837261	0.0275802	0.0023995	0.919683	0.871287	0.970767	1	11.513	19	0.905373	-0.0123346	0.0131151	0.359419	0.926
RGL1	IVW	28	-0.0752345	0.0323207	0.0199253	0.927526	0.870591	0.988184	1	17.7837	27	0.909992	-0.00109255	0.00931236	0.907506	0.927
RPIA	IVW	14	-0.0742719	0.0373916	0.046997	0.928419	0.862811	0.999016	1	6.36448	13	0.931876	-0.012668	0.0109072	0.268051	0.928
IARS	IVW	12	0.101773	0.0465291	0.0287203	1.10713	1.01063	1.21285	1	5.38292	11	0.911214	0.0139874	0.0148916	0.36972	0.936
SYK	IVW	52	-0.0458942	0.0182619	0.0119672	0.955143	0.92156	0.98995	1	36.9088	51	0.9308	0.00189477	0.00622169	0.761978	0.941
RALBP1	IVW	44	-0.0433557	0.0203789	0.03338	0.957571	0.920077	0.996593	1	27.4013	43	0.9692	-0.00725108	0.00559441	0.202008	0.946
PLCG2	IVW	28	0.0801142	0.0321461	0.0126958	1.08341	1.01725	1.15387	1	16.6578	27	0.939224	-0.00731263	0.00890831	0.419179	0.946
NELL2	IVW	29	0.0676451	0.0221949	0.00230541	1.06999	1.02444	1.11756	1	17.4944	28	0.938175	0.00179031	0.00690284	0.797326	0.947
TMEM220	IVW	8	0.114676	0.0530363	0.0306011	1.12151	1.01078	1.24437	1	2.79687	7	0.903136	0.000398943	0.0200589	0.984777	0.947
AP2M1	IVW	14	0.117637	0.0405121	0.0036874	1.12484	1.03897	1.21779	1	5.38459	13	0.965723	-0.00445307	0.0119975	0.716983	0.956
NENF	IVW	18	0.102831	0.0466253	0.02742	1.1083	1.01151	1.21436	1	9.5693	17	0.920694	0.000726061	0.011643	0.951048	0.957
GRIK1	IVW	10	-0.178927	0.0699421	0.0105213	0.836167	0.72905	0.959023	1	3.17529	9	0.956938	0.00566191	0.021071	0.794956	0.96
ACBD3	IVW	18	0.116495	0.0489382	0.0172917	1.12355	1.02079	1.23666	1	8.80956	17	0.946047	-0.00230978	0.0103237	0.825795	0.963
BACE2	IVW	13	0.108934	0.0465122	0.0191783	1.11509	1.01793	1.22152	1	4.91273	12	0.96083	0.00136514	0.0106975	0.900758	0.965
LUZP1	IVW	15	0.103242	0.0431858	0.016819	1.10876	1.01877	1.2067	1	6.80284	14	0.942045	0.0123803	0.011046	0.282653	0.966
GSN	IVW	67	-0.0339947	0.0145786	0.0197106	0.966577	0.939348	0.994594	1	46.1438	66	0.969987	-7.59574e-05	0.00601799	0.989968	0.966
TM2D3	IVW	10	-0.16987	0.0555087	0.00221155	0.843774	0.756792	0.940754	1	3.22781	9	0.954574	-0.0132388	0.0184228	0.492833	0.967
PTK2B	IVW	44	-0.0465709	0.021695	0.0318236	0.954497	0.91476	0.995959	1	27.1865	43	0.971327	-0.0065317	0.00715435	0.366469	0.972
DNPH1	IVW	27	0.0690789	0.0276002	0.0123199	1.07152	1.0151	1.13108	1	14.8416	26	0.960163	-0.00297296	0.00809727	0.716593	0.973
ACYP2	IVW	50	0.0477464	0.0194126	0.0139109	1.0489	1.00974	1.08958	1	32.3566	49	0.967975	-0.00298085	0.00771028	0.700756	0.974
CCDC3	IVW	22	0.0745465	0.0287415	0.00949521	1.0774	1.01838	1.13983	1	10.7122	21	0.968102	0.00394298	0.00790081	0.623182	0.977
CRTAM	IVW	16	0.0797187	0.0383403	0.0375953	1.08298	1.00458	1.1675	1	6.18908	15	0.976394	0.00465021	0.0112466	0.685522	0.982
LHFPL2	IVW	12	-0.159716	0.0532703	0.00271567	0.852386	0.767877	0.946196	1	4.00463	11	0.969781	0.00244592	0.0127985	0.852264	0.982
EFCAB2	IVW	31	-0.0569208	0.0235431	0.015618	0.944669	0.902068	0.989282	1	15.0817	30	0.989269	-0.00640179	0.0103256	0.540105	0.984
VPS26A	IVW	15	0.0890767	0.0451266	0.0483898	1.09316	1.00063	1.19426	1	5.04929	14	0.985115	0.000389389	0.00996686	0.96943	0.987
BCAR1	IVW	6	0.154802	0.0653171	0.0177879	1.16743	1.02714	1.32687	1	0.566467	5	0.989487	-0.00164554	0.0152235	0.919128	0.993
DISP2	IVW	8	-0.18962	0.0618395	0.00216704	0.827273	0.732842	0.933873	1	1.11207	7	0.992813	0.00416351	0.0155906	0.79837	0.994
CCDC50	IVW	24	0.0892625	0.0323862	0.0058479	1.09337	1.02612	1.16502	1	10.3666	23	0.988771	0.00693157	0.00897558	0.448172	0.995
CA2	IVW	38	-0.0421206	0.0214671	0.0497501	0.958754	0.919251	0.999955	1	16.0934	37	0.998907	0.00497553	0.00933636	0.597364	0.998
SPATC1L	IVW	44	0.0469888	0.0190217	0.013501	1.04811	1.00975	1.08792	1	92.5759	43	1.72647e-05	0.0213322	0.00994419	0.037766	<0.001
USP53	IVW	41	-0.0574825	0.0219446	0.00880738	0.944138	0.904391	0.985633	1	87.6358	40	2.04918e-05	-0.015748	0.0077463	0.0489028	<0.001
LY6G5B	IVW	25	0.0921661	0.0360212	0.0105076	1.09655	1.0218	1.17676	1	54.7258	24	0.000340795	0.023157	0.0138225	0.107418	<0.001
ACTA2	IVW	98	-0.0364844	0.0138163	0.00827397	0.964173	0.938414	0.99064	1	165.006	97	2.02838e-05	-0.0081448	0.0055146	0.142962	<0.001
CLEC12A	IVW	104	0.0209535	0.00986607	0.0336877	1.02117	1.00162	1.04111	1	120.253	103	0.117674	0.0122475	0.00397194	0.00263195
CEP112	IVW	3	-0.416323	0.146373	0.00445136	0.659467	0.494992	0.878594	1	3.64347	2	0.161745	0.0480733	0.0257029	0.312573
TNIP2	IVW	3	0.230627	0.107333	0.0316581	1.25939	1.02046	1.55426	1	2.76425	2	0.251045	0.0330098	0.022897	0.386076
ICA1	IVW	3	-0.268734	0.126326	0.0333949	0.764347	0.596705	0.979087	1	2.1018	2	0.349622	-0.0619551	0.044114	0.393912
MANBA	IVW	9	0.145508	0.0571259	0.0108608	1.15663	1.03411	1.29366	1	3.82954	8	0.872166	0.0309901	0.0387727	0.450396
ATL1	IVW	3	-0.23537	0.119676	0.0492147	0.790279	0.625043	0.999195	1	1.60582	2	0.448023	0.0305812	0.0300867	0.494811
PCDH1	IVW	3	0.258142	0.116221	0.0263419	1.29452	1.03081	1.62569	1	0.884315	2	0.642648	-0.053003	0.0563649	0.519563
HLA-DPB1	IVW	32	0.0412764	0.0189999	0.0298212	1.04214	1.00404	1.08168	1	34.0887	31	0.321302	0.00569897	0.00904836	0.533571
RGS5	IVW	3	0.139984	0.0698176	0.0449635	1.15026	1.00315	1.31894	1	1.65047	2	0.438133	0.0197816	0.0225236	0.541204
CHKB	IVW	7	-0.142792	0.0545717	0.00888137	0.866935	0.778994	0.964803	1	4.55716	6	0.601727	0.0116874	0.0198117	0.58089
DENND2D	IVW	25	0.0825997	0.0367135	0.0244588	1.08611	1.0107	1.16714	1	22.6409	24	0.541071	0.003688	0.00858179	0.671379
ATP1B3	IVW	3	0.327651	0.15918	0.0395548	1.38771	1.01578	1.89581	1	1.93944	2	0.379189	0.0315326	0.0643248	0.709838
UNC93B1	IVW	3	-0.405968	0.131437	0.00201039	0.666332	0.515002	0.862128	1	1.02178	2	0.599962	-0.0255388	0.0529915	0.714097
NAP1L1	IVW	3	0.152635	0.052844	0.00387187	1.1649	1.05028	1.29202	1	0.683721	2	0.710447	0.0138862	0.0359933	0.765593
SOAT1	IVW	44	0.0644074	0.0280158	0.0215069	1.06653	1.00954	1.12673	1	67.7787	43	0.00933828	-0.00271245	0.0103056	0.793682
ACAT1	IVW	20	-0.0553723	0.0216809	0.0106502	0.946133	0.90677	0.987205	1	11.8151	19	0.893375	0.00192994	0.00900711	0.832746
GLRX3	IVW	5	-0.198529	0.0851157	0.0196766	0.819936	0.69395	0.968795	1	1.95202	4	0.744583	-0.0068852	0.0301885	0.83425
PLXDC2	IVW	15	-0.130232	0.0603768	0.0310062	0.877891	0.779915	0.988177	1	7.44426	14	0.916228	0.0027121	0.0139225	0.848562
CCDC85B	IVW	3	-0.430642	0.194477	0.0268042	0.650092	0.444051	0.951737	1	0.064851	2	0.968095	-0.00882601	0.0375487	0.853027
CAV1	IVW	3	0.359314	0.166959	0.0313893	1.43235	1.03259	1.98686	1	0.061826	2	0.96956	-0.00998376	0.07624	0.917105
RAD17	IVW	3	0.238912	0.0837915	0.00435458	1.26987	1.07754	1.49652	1	0.0395741	2	0.980407	0.00261514	0.0204322	0.918959
FBXL20	IVW	3	0.264323	0.089558	0.00316325	1.30255	1.09285	1.55248	1	0.0212446	2	0.989434	-0.00302269	0.0281261	0.931845
AC027319.1	IVW	3	0.112586	0.0534408	0.0351397	1.11917	1.00787	1.24275	1	0.0556957	2	0.972536	0.00240003	0.0431351	0.964615
PTPRE	IVW	28	0.081493	0.0347001	0.0188494	1.08491	1.01357	1.16126	1	42.9304	27	0.0265854	0.000309364	0.0119232	0.979498

## Sheet: S3
Table S3: The result of pQTL Mendelian Randomization analysis
id	method	nsnp	b	se	pval	or	or_lci95	or_uci95	FDR	Q	Q_df	Q_pval	egger_intercept	egger_se	egger_pval	PRESSO Global Test Pvalue
9212_22_CTSF_CATF	Inverse variance weighted	17	0.336783	0.0575573	4.87822e-09	1.40044	1.25103	1.56768	2.92693e-08	18.0817	16	0.319132	0.0235011	0.0130069	0.09089	0.315
4920_10_LYZ_Lysozyme	Inverse variance weighted	98	-0.0744986	0.0202519	0.00023451	0.928209	0.892086	0.965794	0.00140706	120.126	97	0.0557835	-0.000421769	0.00579006	0.942082	0.05
4459_68_PCSK7_PCSK7	Inverse variance weighted	171	0.0255732	0.0110908	0.0211219	1.0259	1.00384	1.04845	0.0422438	146.509	170	0.903422	-0.00462501	0.00335972	0.170454	0.91
8013_9_LMAN2L_LMA2L	Inverse variance weighted	6	-0.343041	0.129858	0.00825021	0.709609	0.55015	0.915286	0.0495013	8.74691	5	0.119595	-0.0690218	0.0260618	0.0570778	0.206
10722_13_SYK_KSYK	Inverse variance weighted	5	-0.300993	0.115215	0.00898957	0.740083	0.590483	0.927584	0.0539374	3.55924	4	0.468929	-0.0155807	0.0271232	0.605915	0.582
11378_37_SYK_KSYK	Inverse variance weighted	5	-0.297085	0.118283	0.0120167	0.742981	0.589242	0.936832	0.0721	4.49798	4	0.342787	-0.0439049	0.0254496	0.182959	0.429
15480_2_VNN2_VNN2	Inverse variance weighted	103	0.0271538	0.0134025	0.042762	1.02753	1.00089	1.05488	0.0817462	83.919	102	0.903565	-0.000604258	0.00439873	0.891011	0.912
7761_125_CHKB_CHKB	Inverse variance weighted	18	-0.131132	0.0607662	0.0309297	0.877102	0.778619	0.988042	0.0927891	17.0236	17	0.452765	0.00704361	0.0118075	0.559163	0.485
19117_3_PPP1R14A_PP14A	Inverse variance weighted	15	0.128817	0.0534441	0.0159393	1.13748	1.02436	1.2631	0.0956357	6.2823	14	0.958867	-0.000302592	0.012461	0.980996	0.975
17677_47_CD160_BY55	Inverse variance weighted	3	0.256282	0.109859	0.0196574	1.29212	1.04181	1.60257	0.10657	1.17436	2	0.555892	0.00374368	0.0951561	0.974967
9197_4_LGALS9_LEG9	Inverse variance weighted	5	-0.332399	0.156091	0.0332112	0.717201	0.52817	0.973886	0.111039	9.09775	4	0.058702	-0.077522	0.0288086	0.0743552	0.194
3206_4_LYVE1_LYVE1	Inverse variance weighted	25	0.0763024	0.0381035	0.0452304	1.07929	1.00162	1.16298	0.271383	23.9746	24	0.463051	-0.00646015	0.00898444	0.47936	0.528
8244_16_FUT8_FUT8	Inverse variance weighted	91	-0.0285091	0.0143082	0.0463169	0.971893	0.945016	0.999535	0.277901	77.6362	90	0.820474	0.00339256	0.00530319	0.523998	0.85

## Sheet: S4
Table S4: The result of Summary-data-based Mendelian Randomization (SMR) analysis
probeID	ProbeChr	gene id	Probe_bp	topSNP	topSNP_chr	topSNP_bp	A1	A2	Freq	b_GWAS	se_GWAS	p_GWAS	b_eQTL	se_eQTL	p_eQTL	b_SMR	se_SMR	p_SMR	p_HEIDI	nsnp_HEIDI	or	or_lci95	or_uci95
ENSG00000114988	2	LMAN2L	97388733	rs72809828	2	97392778	A	G	0.311133	-0.0215781	0.0157368	0.17	0.168791	0.00843289	4.01e-89	-0.127839	0.093451	0.171	0.142	20	0.879995	0.732712	1.05688
ENSG00000090382	12	LYZ	69745067	rs4761234	12	69732105	C	T	0.469185	0.0197272	0.0159023	0.215	-0.892818	0.00622741	0	-0.0220954	0.017812	0.215	0.361	20	0.978147	0.944588	1.0129
ENSG00000160613	11	PCSK7	117089147	rs236915	11	117088450	G	A	0.389662	-0.031911	0.0157157	0.0423	0.317899	0.00790311	0	-0.100381	0.0494991	0.0426	0.429	20	0.904493	0.820863	0.996643
ENSG00000174080	11	CTSF	66333623	rs2242663	11	66335308	C	T	0.244533	0.0449916	0.0190758	0.0183	0.645463	0.00874416	0	0.0697044	0.0295688	0.0184	0.00504	20	1.07219	1.01182	1.13617

## Sheet: S5
Table S5: Differential expression of target genes across cell groups
Data from GSE200997
avg_log2FC	p_val	gene	cell.type	compare.group	gene.cell
-1.69427	0.000294069	CTSF	Central_memory_T_cell	Central_memory_T_cell_Normal:Central_memory_T_cell_Tumor	CTSF:Central_memory_T_cell
-1.06267	7.77397e-07	CTSF	Fibroblast	Fibroblast_Normal:Fibroblast_Tumor	CTSF:Fibroblast
-0.927447	2.66985e-13	CTSF	Plasma_cell	Plasma_cell_Normal:Plasma_cell_Tumor	CTSF:Plasma_cell
-3.03801	0.00785584	CTSF	Tissue-resident_macrophage	Tissue-resident_macrophage_Normal:Tissue-resident_macrophage_Tumor	CTSF:Tissue-resident_macrophage
2.58527	0.000290662	PCSK7	Fibroblast	Fibroblast_Normal:Fibroblast_Tumor	PCSK7:Fibroblast
-3.63932	0.0360919	LYZ	Endothelial_cell	Endothelial_cell_Normal:Endothelial_cell_Tumor	LYZ:Endothelial_cell
1.10431	0.00190761	LYZ	Epithelial_cell	Epithelial_cell_Normal:Epithelial_cell_Tumor	LYZ:Epithelial_cell
-4.41102	0.00267012	LMAN2L	Endothelial_cell	Endothelial_cell_Normal:Endothelial_cell_Tumor	LMAN2L:Endothelial_cell
1.39849	0.0460374	LMAN2L	Exhausted_T_cell	Exhausted_T_cell_Normal:Exhausted_T_cell_Tumor	LMAN2L:Exhausted_T_cell
Data from GSE166555
avg_log2FC	p_val	gene	cell.type	compare.group	gene.cell
0.103884	0.635578	CTSF	Central_memory_T_cell	Central_memory_T_cell_Normal:Central_memory_T_cell_Tumor	CTSF:Central_memory_T_cell
-0.674477	0.00173164	CTSF	Cancer-associated_fibroblast	Cancer-associated_fibroblast_Normal:Cancer-associated_fibroblast_Tumor	CTSF:Cancer-associated_fibroblast
-0.920179	1.35e-26	CTSF	Plasma_cell	Plasma_cell_Normal:Plasma_cell_Tumor	CTSF:Plasma_cell
-1.71036	0.00013657	CTSF	Tissue-resident_macrophage	Tissue-resident_macrophage_Normal:Tissue-resident_macrophage_Tumor	CTSF:Tissue-resident_macrophage
0.13559	0.00206732	PCSK7	Cancer-associated_fibroblast	Cancer-associated_fibroblast_Normal:Cancer-associated_fibroblast_Tumor	PCSK7:Cancer-associated_fibroblast
1.46804	0.0230911	LYZ	Endothelial_cell	Endothelial_cell_Normal:Endothelial_cell_Tumor	LYZ:Endothelial_cell
2.38438	1.82e-54	LYZ	Epithelial_cell	Epithelial_cell_Normal:Epithelial_cell_Tumor	LYZ:Epithelial_cell
0.17107	0.412532	LMAN2L	Endothelial_cell	Endothelial_cell_Normal:Endothelial_cell_Tumor	LMAN2L:Endothelial_cell
0.72744	0.550022	LMAN2L	Exhausted_T_cell	Exhausted_T_cell_Normal:Exhausted_T_cell_Tumor	LMAN2L:Exhausted_T_cell
